# Supplementary material for: In silico analysis of serum miRNA profiles in seronegative and seropositive rheumatoid arthritis patients by small RNA sequencing
Source: PeerJ. 2023 Jul 27;11:e15690. doi: 10.7717/peerj.15690 (PMC10387234; doi:10.7717/peerj.15690)
Supplement: Supplemental Information 1 [file peerj-11-15690-s001.xls]

miR_name	A-RA1	A-RA10	A-RA11	A-RA12	A-RA2	A-RA3	A-RA4	A-RA5	A-RA6	A-RA7	A-RA8	A-RA9	HC1	HC2	HC3	HC4	HC5	HC6	HC7	HC8	HC9	RA1	RA2	RA3	RA4	RA5	RA6	RA7	RA8	RA9
hsa-miR-486-5p	28251	98608	195361	27570	397528	229136	1165098	41880	502896	14416	345952	64407	662217	51028	11342	462198	14143	150424	483165	550990	28470	1110948	68677	26517	132344	27944	19702	2806206	185227	142208
hsa-miR-151a-3p	18406	41	379	1823	629242	395	0	4737	64	2	13603	3	2255041	12723	181	306615	7314	5740	671186	1603479	41021	135	17	4757	21023	631	29015	1954350	14621	1223
hsa-miR-451a	13588	31	428	145	104973	18377	4	27533	115063	29	4387	31	234497	2600	894	160224	7138	13376	171550	267825	2946	157520	3629	7143	14727	4105	3887	2337446	37636	227
hsa-miR-92a-3p	12005	168449	346531	53869	43820	84247	15	13015	70126	1118	9419	2340	165340	30955	3129	51230	2659	175893	48480	22038	2787	459219	25349	10573	62940	3433	3472	82159	53633	364182
hsa-miR-423-5p	8486	10163	26377	1614	1230182	47626	224699	4884	274	2735	4137	3520	288724	5647	916	480476	12987	62463	183513	607094	16466	180	5964	7395	4719	271	37797	1738879	10281	57711
hsa-let-7f-5p	6528	13708	97	145	313479	39073	267	1413	104	84	6397	81	678928	8074	293	53498	1798	7256	298277	559977	6911	63523	3732	1184	11904	218	6263	284249	52430	13197
hsa-miR-148a-3p	4197	185653	160085	2431	224005	58551	2189376	5585	825	20913	25184	26083	679847	9520	2824	348973	5810	259015	250247	131585	5616	1000382	20310	4371	21661	408	2423	774269	69750	188154
hsa-let-7b-5p	3773	3	7914	193	336886	45666	16	683	258	0	49415	7	979332	1862	572	182397	3258	40	352366	236230	2501	81	0	2083	4963	315	11565	885942	6899	560
hsa-miR-10b-5p	3419	5801	36	32	17660	25304	305561	32	55	2979	1404	3701	183424	129	118	49199	339	9	106021	4340	53	74	2903	225	9590	99	2383	110005	10354	3891
hsa-miR-320a	2422	20625	46193	2823	828971	12502	164896	681	216	2043	876	2249	19553	1637	1648	40683	3334	66329	14055	185836	11293	41	5230	3782	558	30	8277	102267	2894	41919
hsa-let-7g-5p	2130	11	16512	237	41875	32436	0	176	260	6	108439	6	50463	498	881	12	940	64	13110	71256	743	241075	1072	772	8183	8083	2430	50836	613	5795
hsa-let-7i-5p	1882	3327	12290	12471	104777	56091	1	477	12781	11	994	18	132485	19046	571	30114	735	25046	21193	179358	2298	20	19	3106	4285	35	2089	152321	1595	12468
hsa-let-7a-5p	1722	6340	17714	5668	147224	50286	342804	1514	219	3157	31623	4015	490782	17783	951	21242	1200	21837	190757	146689	3121	154197	3209	946	2112	5056	6420	162323	18160	5979
hsa-miR-215-5p	1662	0	14235	247	1	88362	0	50	24111	0	58674	0	5101	13792	1323	57822	63	32401	512	1976	1	1	0	24	361	22	3148	5075	6982	20
hsa-miR-140-3p	1420	989	33666	11814	127464	175	0	390	68	8	296	4	6450	1027	258	12506	684	22366	5383	114931	3117	17	7	409	162	9	1456	62880	8266	13971
hsa-miR-21-5p	1078	463912	1149095	2665	8304	128069	52	8956	64576	2119	48894	3469	46481	25861	9302	18449	3521	1130444	7410	16625	717	239161	1684	3701	19398	3859	6252	27899	71640	950664
hsa-miR-191-5p	705	28584	24795	58	6982	20764	2	29	21567	4159	397	6096	8	66	358	6006	90	9787	547	3180	539	1	196	56	11496	1879	113	3741	3241	34702
hsa-miR-423-3p	704	26652	85969	141	31	361	1	72	10926	151	523	154	6708	122	517	18208	493	46332	1207	9605	1843	67985	113	375	430	50	687	4378	6847	78643
hsa-miR-26a-5p	700	37884	227002	306	17954	21944	5	28	382	170	1251	149	7865	2543	1319	18034	494	146820	855	5817	10	7	110	288	6896	5978	134	1761	5824	111577
hsa-miR-10a-5p	652	6034	20772	30	113	15594	736398	6266	13002	7134	669	8926	88621	11468	139	107079	714	8	32389	10188	53	178835	7056	867	1054	92	4091	67499	56229	3908
hsa-miR-122-5p	575	25	390	341	2223750	1127	1	124	428	15	205307	20	625529	5581	1361	4089082	10503	116	907378	45741	6975	161	2931	6417	26493	1713	6146	1150411	1053	8226
hsa-miR-182-5p	566	130142	301525	369	43605	15830	19	8713	394	668	1527	621	20123	437	1259	18	1183	163580	24863	51927	1290	32	2984	737	6636	44	2018	198342	996	195528
hsa-let-7c-5p	557	2872	14600	53	851	20327	865	1152	21134	23	1254	1626	43771	284	227	14306	106	218	22022	27129	18	8832	22	80	2468	31	318	18666	383	14117
hsa-miR-146a-5p	551	2635	2	35	20261	17260	327502	8665	32	3221	122	3891	3866	8179	112	5312	73	7	1021	45902	40	2	3115	38	72	6	635	2749	3467	7845
hsa-miR-143-3p	549	22363	9990	4422	22365	20581	5	147	59	141	470	131	56541	8295	149	30412	733	3236	14817	42889	894	138843	4417	562	428	5166	613	55738	6713	10995
hsa-miR-101-3p	411	9400	21	22	8565	72	2	98	43	51	229	1592	15087	279	86	2852	210	13036	6806	39289	4	5	36	128	75	8	388	67591	359	62
hsa-miR-185-5p	353	18	19	8	238522	5	1	100	2	27	56	4189	1018	265	0	4678	713	0	4262	29885	2574	12	10	489	65	4	390	15092	5641	10061
hsa-miR-106b-3p	346	0	12	170	40174	475	0	99	180	0	599	0	3037	274	624	2499	234	69127	713	22897	832	2	0	142	59	4	355	35696	4885	8531
hsa-miR-25-3p	290	147419	194668	478	39821	12270	6	67	57882	1653	2124	3400	31073	16769	2010	22663	1028	198572	8253	8966	25	24	3298	638	839	4305	343	170673	6396	200508
hsa-miR-320b	288	12	44	4	62422	12	127	97	2	0	62	2	5050	192	565	2602	240	153	2692	19902	1285	4	6	185	49	4	3834	7649	242	37
hsa-miR-126-3p	276	11808	4835	3	2	54	2	60	1	64	54	1786	19574	212	1	6629	34	0	2653	9052	3	1	35	1145	93	6	354	12387	26819	3382
hsa-miR-1-3p	222	1	1	42	18850	94	0	69	30	0	19796	0	9307	152	141	10	46	8	19964	19770	691	1	0	37	63	6	178	1717	142	3
hsa-miR-28-3p	216	0	4	0	26811	4	0	54	0	0	34	0	11302	161	0	2398	122	0	2382	18307	0	3	0	68	55	3	194	6660	171	11
hsa-miR-183-5p	176	259340	480605	790	8095	85225	23	35	845	1216	2886	1118	11208	124	2614	5643	1282	302341	14863	4286	139	29	987	810	1146	81	223	109702	21627	425198
hsa-miR-378a-3p	176	8277	11578	47	31214	104	1	48	42	49	118	50	13	7423	121	6	137	14996	410	9401	826	0	35	87	0	0	193	1611	162	0
hsa-miR-142-5p	156	2771	23626	57	5759	28852	1	4498	98	10	323	14	1897	122	252	3	92	13973	1058	6734	1	0	10	54	27	1	178	7413	4646	6422
hsa-miR-134-5p	142	0	17015	63	12965	145	0	33	74	1	194	0	980	92	205	0	58	26273	1	10787	808	1	0	48	3	0	1876	3	94	4
hsa-miR-3158-3p	129	0	7	1	7722	0	0	29	1	0	26	0	4591	90	1	16278	175	0	1637	10710	0	1	0	130	131	3	96	45282	131	6
hsa-miR-532-5p	116	14081	21885	37	7817	79	2	27	57	74	134	63	1970	75	109	2502	604	15850	1557	7994	3	150283	55	490	140	4	104	10616	75	34202
hsa-miR-7-5p	115	54351	70859	321	1588	9348	9	32	25179	269	1156	249	2267	82	1113	9	157	129262	16	6447	17	5	206	88	181	12	139	5745	8144	77515
hsa-miR-629-5p	112	0	4	0	46032	0	0	36	0	0	10	0	547	66	0	1	172	0	393	9785	862	3	0	95	5	1	111	7594	82	0
hsa-miR-27b-3p	108	15588	33835	160	2	18859	4	19	156	67	507	59	1083	63	515	8032	87	50427	18	635	8	3	55	52	156	11	132	2681	12021	43690
hsa-miR-99b-5p	104	21610	45691	178	6	5608	0	19	189	123	733	84	6351	82	620	5393	124	66678	5826	7493	1	8	91	77	301	26	90	5167	95	65338
hsa-miR-103a-3p	104	3912	12980	0	6278	0	0	25	0	27	0	22	1048	86	0	0	68	0	2	10652	392	84	14	31	11	0	119	2994	95	2138
hsa-miR-184	103	0	61	4	0	55	0	23	5390	0	69	0	1691	784	39	3422	15	0	624	0	9	0	0	3	49	3	116	3012	12834	7892
hsa-miR-486-3p	103	0	2	1	8400	0	0	16	0	0	107	0	2983	55	1	1	80	1	5309	6520	0	3	0	51	31	1	88	13349	74	2
hsa-miR-22-3p	102	3184	36739	0	30	8	1	24	0	15	16	17	5452	69	0	2724	139	16	766	6486	10	0	14	2556	83	1	121	6341	3608	6802
hsa-miR-744-5p	101	14196	15995	45	33	134	2	31	52	62	184	73	4956	67	165	3	47	17294	1632	6997	0	2	62	27	74	10	77	668	76	18132
hsa-miR-30d-5p	89	9960	80501	9836	11440	680	6411	11	10160	81	13314	1255	22972	119	532	3467	623	42494	1659	2495	373	7	49	2449	8733	22	126	21738	8659	79019
hsa-miR-320c	87	1	1	0	6719	1	0	25	0	0	38	0	1742	57	1	9	38	51	1520	5974	2	0	0	19	11	0	105	1481	70	2
hsa-miR-654-5p	87	0	0	0	0	1	0	21	0	0	20	0	407	50	1	0	5	0	582	6967	0	0	0	1	2	0	95	791	60	0
hsa-miR-576-3p	83	0	5	0	61420	0	0	14	0	0	40	0	1	58	0	0	162	0	1844	7974	1997	3	0	126	6	1	81	1306	79	0
hsa-miR-128-3p	81	9925	8587	8	0	19	152943	11	8	1404	48	1815	4390	7232	12	17574	17	2062	552	1	3	0	1512	14	184	13	106	562	3934	23710
hsa-miR-100-5p	80	5757	5	27	9	221	659891	8	12916	7012	235	8566	2771	76	465	30532	58	12175	930	2	2	8	6861	1093	13427	77	90	21105	7804	4402
hsa-miR-409-3p	78	9158	12251	20	2	87	1	36	40	54	144	47	8667	7818	97	5	43	12385	3289	738	0	0	49	23	198	12	76	3461	71	42935
hsa-miR-186-5p	77	0	30021	55	8471	182	0	23	68	0	211	0	2100	5758	232	7845	127	27111	33	2790	3	3	0	79	98	4016	94	11229	66	6048
hsa-miR-148b-3p	71	3852	18551	0	9229	14	5	14	2	11	25	10	7768	53	0	3	85	2	1031	1970	20	6	9	46	32	4	102	2869	8032	9
hsa-miR-378c	68	3	5	0	30	0	0	21	0	0	0	0	0	41	0	0	0	0	0	5281	2	0	0	1	0	0	62	1	64	0
hsa-miR-378d	68	0	0	0	0	0	0	21	0	0	0	0	0	41	0	0	0	0	0	5278	1	0	0	0	0	0	62	0	64	0
hsa-miR-27a-3p	61	10922	24007	56	6	411	0	9	54	63	199	41	2131	39	219	26	65	22983	6	2	0	1	41	28	32	1	75	890	7733	9852
hsa-miR-485-5p	60	2394	0	0	0	0	0	25	0	15	35	14	8355	9015	0	1	3	0	1781	1	0	0	11	4	36	2	60	1128	70	4
hsa-miR-127-3p	59	32681	83775	222	16	8479	2	16	258	147	825	155	27	47	821	4	188	91382	18	2044	0	6	129	100	147	19	65	869	6063	58792
hsa-miR-584-5p	56	0	2	7	4	52	0	15	18	0	82	0	7909	25	51	1111	26	6844	1615	4184	0	2	0	18	39	3	40	12092	29	4
hsa-miR-192-5p	55	7660	9537	11	6	8106	163	7	13	47	69	38	648	30	59	6274	30	2	346	1838	6	1	30	18	93	5	45	5458	3727	10722
hsa-miR-2110	53	0	3	0	17819	0	0	17	0	0	6	0	0	32	0	0	89	0	427	3710	0	0	0	58	13	2	53	2024	49	3184
hsa-miR-150-5p	53	0	0	1	1	1	0	18	0	0	21	0	1026	37	0	3420	5	0	1094	3832	0	0	0	2	28	3	1547	1485	54	1
hsa-let-7d-5p	52	20	14186	21	2	14538	1	18	33	21	109	3516	5269	41	54	1	36	2	868	5662	618	2	13	15	23	0	67	822	43	0
hsa-miR-370-3p	52	0	3474	21	1	38	0	11	16	0	49	0	479	40	42	1	16	5888	4	4255	0	0	0	8	20	0	56	2301	44	5053
hsa-miR-654-3p	51	0	0	0	0	0	0	21	0	0	0	0	0	36	0	0	0	0	0	3936	0	0	0	0	0	0	41	0	33	0
hsa-miR-543	50	10014	0	0	0	8	0	12	0	58	0	53	1096	55	0	2	0	0	4	0	0	0	35	0	31	4	75	0	6462	10539
hsa-miR-181a-2-3p	43	0	0	0	3	1	0	12	1	0	10	0	2235	14	0	0	18	0	449	2868	0	0	0	12	8	1	40	7811	26	1
hsa-miR-146b-5p	42	1804	10144	46	6488	125	1	15	53	5	156	7	13246	1766	164	3227	472	20850	1430	2829	1	133467	11	383	89	2	856	12063	53	10118
hsa-miR-181a-3p	42	0	0	1	0	3	0	13	0	0	0	0	0	52	0	0	0	0	0	1862	0	0	0	0	0	0	101	0	5629	0
hsa-miR-200b-3p	41	45146	70324	160	15	501	4	4	163	201	600	194	1634	37	658	3	141	81932	8	0	6	5	191	74	92	7	62	3	6222	27738
hsa-miR-99b-3p	40	0	112	0	0	6	0	7	0	0	0	0	384	28	0	0	0	0	0	0	0	0	0	0	1	0	52	0	4861	25
hsa-miR-625-3p	40	0	2	0	7491	0	0	20	0	0	21	0	3846	31	0	0	19	0	1753	4266	0	0	0	8	19	0	43	1691	33	0
hsa-miR-425-5p	40	0	1	0	0	0	0	11	0	0	0	0	0	30	0	0	10	0	0	4302	5	0	0	8	0	0	51	4146	42	0
hsa-miR-181a-5p	39	0	0	22	0	16417	0	8	34	0	116	0	0	4882	99	0	10	4	19	0	0	2	0	1	0	0	45	1529	37	0
hsa-miR-96-5p	38	6701	46183	47	1	124	1	7	41	41	130	33	0	23	139	2	101	18926	1	3	0	0	25	55	9	2	63	3	6571	5577
hsa-miR-25-5p	38	0	0	0	1	0	0	6	0	0	9	0	1	19	0	0	3	0	442	2350	0	0	0	2	51	2	32	866	24	11285
hsa-miR-381-3p	37	13174	21395	36	4	106	0	6	44	61	122	55	7	32	349	6	56	15291	10	1	0	2	55	46	89	7	60	714	6149	31744
hsa-miR-23a-3p	36	9291	16934	126	3	288	3	9	110	45	383	49	602	17	405	1	58	44191	1	2317	424	922	38	35	2	0	33	3543	18	0
hsa-miR-4433b-3p	36	0	0	0	2	0	0	6	0	0	81	0	38655	19	0	4	7	0	5437	1728	199	0	0	7	176	9	31	2356	16	17
hsa-miR-1299	35	0	0	0	1	0	0	9	0	0	0	0	0	30	0	0	25	0	0	3113	0	0	0	21	0	0	32	12435	36	0
hsa-miR-145-3p	35	0	0	0	0	9	0	2	0	0	0	0	68	14	0	0	0	0	0	0	0	0	0	0	0	0	30	0	3689	0
hsa-miR-3177-3p	32	0	0	0	0	0	0	8	0	0	1	0	0	18	0	0	4	0	0	2007	0	0	0	1	0	0	24	703	14	0
hsa-miR-1294	32	0	0	0	0	0	0	7	0	0	0	0	1170	20	0	0	0	0	0	2410	0	0	0	0	1	1	37	0	24	0
hsa-miR-363-3p	31	6368	19024	84	3	244	324964	6	97	3436	340	4200	2359	26	359	1914	58	44031	2	2461	1	0	6086	36	16	0	35	3412	23	66
hsa-let-7e-5p	31	1	5	80	21	349	132	15	91	5	54318	1	8716	48	401	4	1	44	2997	2397	1	22	3	0	38	1	26	46	71	5
hsa-miR-501-3p	31	0	0	20	0	58	0	7	21	0	64	0	622	23	89	0	3	7437	315	2010	0	0	0	2	2	1	27	1500	22	0
hsa-miR-195-3p	31	0	0	0	0	5	0	14	0	0	4	0	477	21	0	0	0	0	408	1	0	0	0	0	8	1	39	0	3804	3310
hsa-miR-324-5p	31	0	0	0	0	0	0	8	0	0	0	0	0	25	0	0	0	0	0	2267	0	0	0	0	0	0	25	0	26	0
hsa-miR-4657	31	0	0	0	0	0	0	8	0	0	0	0	0	17	0	0	0	0	0	2127	0	0	0	0	0	0	29	0	21	0
hsa-miR-1180-3p	29	0	0	27	0	15857	0	14	34	0	113	0	584	22	76	1	4	5	0	2055	0	0	0	0	1	0	31	2092	18	0
hsa-miR-542-3p	29	0	0	0	0	0	0	3	0	0	0	0	0	4	0	0	0	0	0	2133	0	0	0	0	0	0	24	0	21	0
hsa-miR-24-3p	28	13918	30791	54	7813	181	0	4750	56	54	224	66	1510	33	215	3729	95	27662	399	1	1	1	65	71	59	5	49	3997	36	17872
hsa-miR-4746-5p	28	0	0	1	0	0	0	8	0	0	0	0	455	17	0	0	0	0	0	2246	0	0	0	0	3	0	28	0	26	0
hsa-miR-6852-5p	28	0	0	1	0	0	0	8	0	0	0	0	0	24	0	0	0	0	0	2114	0	0	0	1	0	0	25	785	32	0
hsa-miR-29a-3p	28	0	0	0	8262	0	0	7	0	0	0	0	3	24	0	0	21	0	2	2381	1	0	0	10	20	2	24	1	23	7034
hsa-miR-152-3p	26	8	0	0	0	0	0	8	0	0	12	0	525	26	0	0	0	0	810	2158	2	0	0	0	4	0	22	0	19	1
hsa-miR-4446-3p	25	0	0	0	4123	1	0	9	0	0	85	0	6367	25	1	0	15	0	2879	1978	0	0	0	11	32	1	29	895	20	4
hsa-miR-3064-5p	25	0	0	0	0	0	0	7	0	0	0	0	0	18	0	0	0	0	0	2397	0	0	0	0	0	0	36	0	15	0
hsa-miR-382-5p	24	6305	0	0	1	0	1	8	0	31	5	36	546	24	0	0	6	1	296	2112	625	0	23	3	17	0	25	924	23	3265
hsa-miR-1307-3p	24	0	1	0	0	1	0	6	0	0	16	0	2734	14	0	2180	3	0	719	1877	0	0	0	2	23	2	33	741	23	2
hsa-miR-1224-5p	24	0	0	0	0	0	0	11	0	0	15	0	831	22	0	2479	4	0	477	2275	0	0	0	2	15	0	39	1597	32	2
hsa-miR-3124-5p	24	0	0	0	0	0	0	1	0	0	0	0	0	16	0	0	0	0	0	2074	0	0	0	0	0	0	24	0	18	0
hsa-miR-221-3p	23	4066	1	0	8713	5	0	4	0	18	0	16	3	11	0	3	27	0	2	1	0	0	17	15	6686	1	31	0	2987	4128
hsa-miR-652-3p	23	0	0	0	0	0	0	10	0	0	0	0	0	10	0	0	1	0	0	1712	0	0	0	0	0	0	21	820	17	0
hsa-miR-23b-3p	22	2	11	1	0	4	0	4	0	0	0	0	1	17	1	0	6	9	0	0	423	0	0	4	0	0	44	1775	3841	0
hsa-miR-877-5p	22	0	0	0	0	0	0	10	0	0	0	0	0	26	0	0	1	0	0	2260	0	0	0	1	0	0	32	778	26	0
hsa-miR-1306-3p	22	0	0	0	0	0	0	7	0	0	0	0	0	19	0	0	7	0	0	2014	887	0	0	4	0	0	27	1590	22	0
hsa-miR-99a-5p	21	2	7854	118	4	399	146	7	24247	4	48170	3	2883	20	578	7610	24	36	1171	2003	326	725	2	30	69	3	24	8108	27	10
hsa-miR-150-3p	21	0	0	0	0	0	0	6	0	0	15	0	456	17	1	9	0	0	754	2089	0	0	0	0	6	0	24	0	25	0
hsa-miR-223-5p	20	0	0	1	2	1	0	8	0	0	5	0	4319	13	0	1	2	0	436	1717	0	0	0	5	19	0	16	2625	14	0
hsa-miR-15b-5p	19	0	1	0	9056	0	0	5	0	0	0	0	0	12	0	0	22	0	0	1829	4	1	0	19	0	0	14	3160	26	0
hsa-let-7i-3p	19	0	0	0	0	0	0	4	0	0	0	0	0	20	0	0	0	0	0	2256	0	0	0	0	0	0	34	0	26	0
hsa-miR-142-3p	18	23467	0	43	0	120	2	3065	38	117	124	114	3	28	157	1	0	19209	6	0	0	0	88	0	57	3	25	0	11	22107
hsa-miR-340-5p	18	9804	0	67	0	231	1	3	95	32	254	40	932	15	263	0	0	40247	461	2070	11	0	45	0	15	5	18	0	13	6958
hsa-miR-194-5p	18	0	0	14	0	66	0	8	20	0	51	0	0	20	67	698	2	8332	0	2	2	135	0	3	5	0	27	866	4065	0
hsa-miR-30a-5p	17	24097	44926	93	1767	14566	5	4	121	99	318	112	511	1734	286	2853	116	29997	688	6	347	2	69	45	123	8	18	944	536	45625
hsa-miR-125a-5p	16	17425	44692	16	6	94	0	2	20905	62	123	74	2	7	115	1	80	35	871	0	0	0	44	51	93	4927	12	805	1869	30663
hsa-miR-4668-5p	15	0	0	0	0	0	0	3	0	0	0	0	181	14	0	0	0	0	0	1359	0	0	0	0	1	0	11	0	15	1
hsa-miR-155-5p	15	0	0	0	0	0	0	2	0	0	0	0	255	9	0	4	0	0	0	1318	0	0	0	0	1	0	18	0	18	1
hsa-miR-1288-3p	14	0	0	0	0	0	0	3	0	0	0	0	0	6	0	0	3	0	0	953	0	0	0	0	0	0	15	718	5	0
hsa-miR-758-3p	12	0	0	0	0	0	0	3	0	0	0	0	0	6	0	0	0	0	0	1101	0	0	0	0	0	0	8	0	7	0
hsa-miR-200a-3p	11	28539	56469	103	8	312	6	3	131	134	405	96	10	8	387	8	95	53052	29	0	26	1	84	63	233	15	22	2	1832	91843
hsa-miR-30c-5p	10	30195	34994	104	1	255	2	1	109	142	387	119	1	6	364	1	532	50602	0	0	33	0	118	32	38	2	11	777	1018	12153
hsa-miR-941	9	1	0	0	1	0	0	3	0	0	1	0	2125	12	0	2820	9	0	395	647	0	0	0	6	31	1	13	3258	5	2
hsa-miR-26b-5p	8	4	12	21	1	7958	0	2	21	0	46	0	2127	7	31	6	4	2	843	826	2	4	0	2	42	4	7	2239	9	17061
hsa-miR-411-3p	7	12477	0	1	0	7	1	1	1	66	4	50	3	3	6	0	0	683	0	0	0	0	54	0	0	0	7	0	839	12
hsa-miR-30e-3p	6	7298	17884	44	8420	0	1	2	0	920	14	53	7892	5	0	2	60	0	825	1068	7	2	22	42	32	3	13	895	7	3606
hsa-miR-664a-5p	6	0	4	0	18810	0	0	2	1	0	20	0	4124	2	0	0	43	0	1086	513	260	0	0	45	16	0	10	654	5	4
hsa-miR-374b-5p	4	7994	0	15	0	43	1	1	9	27	57	34	0	3	59	0	0	6904	0	475	1	0	39	0	0	0	4	0	3	0
hsa-miR-361-3p	4	341	10	0	9	1	0	3	0	0	3	2	2455	3	0	0	211	0	285	220	0	80221	2	172	11	1	5	3229	4	8
hsa-let-7d-3p	4	0	1	0	0	0	0	1	0	0	17	0	3526	2	0	2733	1	0	969	0	0	0	0	4	31	0	714	900	5	3
hsa-miR-30e-5p	2	12	29529	2	6	44	0	0	0	0	0	0	4	2	0	2	68	27	2	0	2	0	0	19	16	2	5	2596	632	7274
hsa-miR-1246	2	0	0	0	35	1	0	0	1	0	191	0	2375	3	3	7	3	0	5393	96	1	0	0	2	28	0	4	667	0	3
hsa-miR-3615	1	0	2	8	0	32	0	0	9722	0	85	0	1359	0	63	3847	17	3	339	0	0	1	0	1520	30	2	1	3431	0	3
hsa-miR-98-5p	1	0	0	0	0	9	0	0	0	0	10	0	1961	0	0	1	5	0	415	20	0	3	0	2	2	0	1	1704	0	1
hsa-miR-1301-3p	1	0	0	0	0	0	0	0	0	0	11	0	0	0	0	0	0	0	279	0	0	0	0	0	0	0	0	0	0	0
hsa-miR-485-3p	1	0	0	0	0	0	0	0	0	0	0	0	0	0	0	0	0	0	0	0	0	0	0	0	0	0	0	0	0	0
hsa-miR-379-5p	0	34279	65693	65	2	213	3	0	93	178	316	136	2809	0	242	9	104	32616	1565	38	0	2	121	76	155	12	0	5	0	68569
hsa-miR-450a-5p	0	16717	0	0	0	0	1	0	0	84	0	70	1068	0	0	1	0	0	1	0	0	0	72	0	4	0	0	0	0	2
hsa-miR-196a-5p	0	16614	8991	8	2	9	1	0	5	61	13	55	0	0	18	0	26	1607	0	0	0	0	63	9	0	0	2	1	56	1
hsa-miR-30a-3p	0	16564	16383	2	14	1	4	0	0	85	3	78	13	0	1	0	40	313	54	0	3	1	64	22	1	0	0	1	0	110
hsa-miR-93-5p	0	16128	17110	71	3	174	3	0	75	77	215	64	518	0	264	4926	47	26490	22	0	3	1	79	21	136	3	0	2291	0	29365
hsa-miR-379-3p	0	15412	0	1	0	2	0	0	0	67	0	63	1216	0	1	2	0	38	4	0	0	0	58	0	17	2	0	0	1	7471
hsa-miR-20a-5p	0	14416	0	55	0	126	2	0	44	66	159	60	160	0	177	3	3	22771	7	0	9	0	56	0	39	1	0	689	0	17957
hsa-miR-106b-5p	0	13539	18069	0	2	0	1	0	0	66	0	56	1	0	0	0	53	0	0	0	1	2	53	36	0	0	0	1725	0	0
hsa-miR-335-3p	0	12980	49837	3	11	1	0	0	0	68	19	48	1081	0	1	2	94	201	1195	0	0	0	43	61	46	5	0	4	0	19225
hsa-miR-181d-5p	0	11002	37251	28	4	70	2	0	33	44	105	57	1086	0	106	5	64	12630	12	0	1	1	30	43	134	6	0	1	0	39338
hsa-miR-200c-3p	0	10974	51039	0	9	0	1	0	0	57	0	56	15	0	1	4821	106	28	24	0	3	0	52	62	141	13	0	0	0	44395
hsa-miR-302b-3p	0	8876	0	57	0	137	1	0	57	47	182	25	2	0	200	0	2	25979	3	0	0	0	32	2	16	0	0	1606	0	6476
hsa-miR-130b-5p	0	8164	15389	18	1	57	1	0	37	48	79	37	1159	0	95	0	20	12041	395	0	0	0	29	12	3	0	0	3	0	0
hsa-miR-296-3p	0	7752	11102	0	2	0	1	0	0	38	0	48	0	0	0	0	29	9	2	0	0	0	32	15	9	0	0	0	0	2762
hsa-miR-127-5p	0	7533	9824	0	1	0	1	0	0	38	0	42	0	0	0	0	24	0	0	0	0	0	25	15	0	0	0	0	0	5
hsa-miR-484	0	7351	0	35	1	90	0	1	37	36	101	49	924	0	101	0	1	12721	0	0	0	0	27	0	4	1	1	855	0	2
hsa-miR-212-5p	0	6475	0	0	0	0	1	0	0	28	0	30	0	0	0	0	0	0	0	0	0	0	29	0	0	0	0	0	0	0
hsa-miR-9-5p	0	6416	17620	42	31	40372	1	0	67	32	234	31	79	159	162	3	235	63	14	0	2	85884	16	206	9058	2089	1	3458	2	3648
hsa-miR-411-5p	0	6183	22675	31	5	16110	0	0	36	19	133	31	1	0	117	0	49	5591	3	0	0	0	21	27	27	2	0	1	0	6147
hsa-miR-92b-3p	0	4575	0	47	0	83	0	0	36	20	106	23	4	1	103	4216	0	12546	7	0	1	0	15	0	29	1	1	4	25	2
hsa-miR-27a-5p	0	4154	0	28	0	86	0	0	29	27	88	25	4	0	95	8	0	13227	9	0	0	0	19	2	95	6	0	623	0	30376
hsa-miR-140-5p	0	3317	0	0	0	0	0	0	0	16	0	23	1	0	0	1	0	0	2	0	1	0	15	0	16	3	0	0	0	5723
hsa-miR-17-5p	0	2700	0	0	1	0	1	0	0	10	5	11	0	0	0	0	2	18	412	0	1	0	13	0	0	0	0	670	0	1
hsa-miR-455-5p	0	2419	11	0	0	0	312089	0	0	2954	0	3633	0	0	0	0	0	17	0	0	0	0	3089	0	0	0	0	0	0	0
hsa-miR-135a-5p	0	1842	0	0	0	0	186963	0	0	2188	0	2713	0	0	0	0	0	0	0	0	0	0	2274	0	0	0	0	0	0	0
hsa-miR-330-5p	0	1008	0	0	0	0	0	0	0	4	0	6	0	0	0	0	2	0	0	0	0	0	6	5	0	0	0	888	0	0
hsa-miR-20b-5p	0	380	0	0	0	0	0	0	0	0	0	0	0	0	0	0	0	1	1	0	0	0	1	0	6	1	0	0	0	2436
hsa-miR-181b-5p	0	30	125	1	0	0	0	0	0	0	0	0	439	0	0	0	1	32	0	0	0	0	0	0	7	0	0	0	0	321
hsa-miR-362-5p	0	18	0	0	0	0	0	0	0	0	0	0	0	0	0	0	0	0	0	0	0	0	0	0	0	0	0	0	0	0
hsa-miR-378f	0	11	0	0	1	0	0	0	0	0	0	0	0	0	0	0	0	0	0	17	0	0	0	0	0	0	1	0	1	0
hsa-miR-205-5p	0	9	13605	47	2	127	0	0	53	0	142	0	0	0	171	1	16	24935	2	0	0	0	0	19	12	1	0	2	0	5636
hsa-miR-34c-5p	0	7	17297	32	1	81	0	0	33	0	112	0	0	0	110	3	32	13450	4	0	272	2	0	24	22	0	0	2	0	8383
hsa-miR-302a-5p	0	5	1	0	0	0	0	0	0	0	0	0	0	0	1	0	0	2	0	0	0	0	0	0	0	0	0	0	0	1
hsa-miR-224-5p	0	4	61	0	0	0	0	0	0	0	0	0	1367	0	0	0	0	0	1	0	0	0	0	1	3	0	0	0	0	26
hsa-miR-19b-3p	0	3	6487	0	0	0	0	0	0	0	0	0	0	0	0	0	13	0	0	0	2	0	0	7	0	0	0	415	0	0
hsa-miR-135b-5p	0	3	0	0	0	0	314	0	0	5	0	4	0	0	0	0	0	0	0	0	0	0	7	0	0	0	0	0	0	0
hsa-miR-141-3p	0	2	0	0	0	0	0	0	0	0	0	0	0	0	0	0	0	13	0	0	0	0	0	0	0	0	0	0	0	3
hsa-miR-136-3p	0	1	0	17	0	46	0	0	25	0	55	0	0	0	66	0	0	9134	0	0	0	0	0	0	0	0	0	0	0	0
hsa-miR-32-5p	0	0	33188	22	4	59	0	0	18	0	87	0	0	0	104	0	67	13641	0	0	0	1	0	38	0	0	0	0	0	1
hsa-miR-302d-3p	0	0	15483	1	3	1	0	0	3	0	2	0	0	0	5	0	44	430	0	0	0	2	0	14	0	0	0	2	0	0
hsa-miR-15b-3p	0	0	14821	0	2	0	0	0	0	0	0	0	0	0	0	0	30	0	0	0	0	1	0	30	0	0	0	2	0	5
hsa-miR-335-5p	0	0	13925	0	3	0	0	0	0	0	0	0	0	0	0	0	19	0	0	0	0	1	0	6	0	0	0	0	0	0
hsa-miR-296-5p	0	0	10100	0	0	0	0	0	0	0	0	0	0	0	0	0	32	0	3	0	1	0	0	23	23	2	0	0	0	6365
hsa-miR-340-3p	0	0	8326	0	0	0	0	0	0	0	0	0	609	0	0	1	16	0	0	0	0	1	0	11	1	0	0	1	0	0
hsa-miR-375	0	0	6622	0	0	0	0	0	0	0	41	0	9866	0	0	2496	41	0	1778	0	4	0	0	21	66	0	0	7710	0	6
hsa-miR-200b-5p	0	0	6034	30	1	68	0	0	19	0	84	0	2	0	105	0	18	10424	7	0	0	0	0	8	36	0	0	1	0	10999
hsa-miR-125b-5p	0	0	23	0	28	0	0	0	0	0	19	0	0	0	0	0	347	0	887	0	0	131250	0	325	3	0	2	8	0	0
hsa-miR-222-3p	0	0	13	1	2	292	0	0	0	0	6	0	8663	0	4	1600	7	0	812	0	0	3	0	4	40	4	0	3747	0	6
hsa-miR-708-3p	0	0	13	0	0	0	0	0	0	0	0	0	0	0	0	0	0	0	0	0	0	0	0	0	0	0	0	0	0	0
hsa-miR-19a-3p	0	0	6	0	0	0	0	0	0	0	0	0	0	0	0	0	0	0	0	0	0	0	0	0	0	0	0	1	0	0
hsa-miR-378i	0	0	4	0	29	0	0	0	0	0	0	0	0	0	0	0	0	2	0	3	0	0	0	0	0	0	2	0	0	0
hsa-miR-7641	0	0	4	0	0	0	0	0	0	0	0	0	0	0	0	0	0	4	0	0	1	81	0	0	1	0	0	1	0	6
hsa-miR-4732-5p	0	0	2	0	2	0	0	0	0	0	59	0	462	0	0	2	20	0	2606	0	0	0	0	13	13	0	0	7371	0	0
hsa-miR-139-5p	0	0	2	0	0	0	0	0	0	0	4	0	487	0	0	0	4	0	372	0	0	0	0	0	6	0	0	1387	0	0
hsa-miR-7706	0	0	2	0	0	0	0	0	0	0	1	0	283	0	0	0	3	0	209	0	0	0	0	7	1	0	0	1840	0	0
hsa-miR-196b-5p	0	0	2	0	0	0	0	0	0	0	0	0	0	0	0	0	0	0	0	0	1	0	0	0	0	0	0	0	0	0
hsa-miR-24-2-5p	0	0	1	21	1	41	0	0	19	0	72	0	0	0	55	1	2	7020	0	0	0	0	0	2	11	1	0	745	0	3623
hsa-miR-16-5p	0	0	1	19	0	13902	0	0	34	0	101	0	730	0	83	0	7	218	197	0	9	0	0	4	4	0	0	4455	0	0
hsa-miR-342-5p	0	0	1	1	3	1	0	0	0	0	12	0	2576	0	0	6414	10	0	695	0	0	0	0	11	47	0	0	3487	0	2
hsa-miR-302a-3p	0	0	1	1	0	0	0	0	0	0	0	0	0	0	0	0	0	30	0	0	0	0	0	0	0	0	0	3	0	0
hsa-miR-193b-5p	0	0	1	0	13913	0	0	0	0	0	0	0	1	0	0	1150	50	0	2	0	0	0	0	44	12	1	0	1507	0	0
hsa-miR-4647	0	0	1	0	8933	0	0	0	0	0	0	0	2	0	0	2024	42	0	4	0	0	0	0	19	12	1	0	1836	0	0
hsa-miR-223-3p	0	0	1	0	8369	0	0	0	0	0	0	0	494	0	0	0	31	0	0	0	0	0	0	18	2	0	0	1256	0	0
hsa-miR-4508	0	0	1	0	5228	0	0	0	0	0	0	0	0	0	0	0	27	0	0	0	0	0	0	19	0	0	0	1	0	0
hsa-miR-206	0	0	1	0	1	93	0	0	1	0	104	0	3462	0	2	15588	9	0	4409	0	0	0	0	12	99	10	0	4504	0	6
hsa-miR-3913-5p	0	0	1	0	1	65	0	0	0	0	0	0	423	0	0	0	4	0	0	0	0	0	0	7	1	0	0	1568	0	1
hsa-miR-6842-3p	0	0	1	0	1	1	0	0	0	0	0	0	476	0	0	2	12	0	7	0	0	1	0	2	23	4	0	2753	0	10802
hsa-miR-130b-3p	0	0	1	0	1	0	0	0	0	0	0	0	0	0	0	0	6	0	0	0	0	0	0	7	0	0	0	1562	0	0
hsa-miR-664a-3p	0	0	1	0	1	0	0	0	0	0	0	0	0	0	0	0	3	0	0	0	0	0	0	2	0	0	0	813	0	0
hsa-miR-659-5p	0	0	1	0	0	0	0	0	0	0	5	0	0	0	0	0	0	0	411	0	0	0	0	3	1	0	0	717	0	1
hsa-miR-3150b-3p	0	0	1	0	0	0	0	0	0	0	4	0	0	0	0	0	0	0	177	0	0	0	0	3	1	0	0	664	0	0
hsa-miR-6767-5p	0	0	1	0	0	0	0	0	0	0	0	0	575	0	0	0	5	0	0	0	0	0	0	5	2	0	0	842	0	0
hsa-miR-23b-5p	0	0	1	0	0	0	0	0	0	0	0	0	0	0	0	0	1	0	0	0	0	0	0	2	0	0	0	806	0	0
hsa-miR-328-3p	0	0	0	5309	0	20	0	0	6	0	14	0	414	0	29	0	0	0	0	0	1	0	0	0	1	0	1	0	0	0
hsa-miR-433-3p	0	0	0	90	0	189	0	0	106	0	284	0	0	0	296	1	0	33522	2	0	0	0	0	0	14	0	0	0	0	4097
hsa-miR-200a-5p	0	0	0	51	1	114	0	0	56	0	150	0	3	0	187	2	0	21127	11	0	0	0	0	0	41	1	0	0	0	16983
hsa-miR-369-5p	0	0	0	38	0	88	0	0	34	0	114	0	0	0	137	0	0	14494	0	0	0	0	0	0	0	0	0	0	0	0
hsa-miR-199a-3p	0	0	0	34	0	98	0	0	34	0	115	0	2	0	121	2	0	14816	2	0	2	0	0	0	8	2	0	0	0	4849
hsa-miR-199b-3p	0	0	0	34	0	98	0	0	34	0	115	0	2	0	121	2	0	14816	2	0	2	0	0	0	8	2	0	0	0	4849
hsa-miR-149-5p	0	0	0	28	0	81	0	0	25	0	94	0	0	0	115	0	0	12211	0	0	0	0	0	0	0	0	0	0	0	0
hsa-miR-182-3p	0	0	0	24	0	90	0	0	24	0	98	0	0	0	97	0	0	12217	0	0	0	0	0	0	0	0	0	0	0	0
hsa-miR-181c-3p	0	0	0	23	0	38	0	0	16	0	52	0	0	0	50	0	0	6698	0	0	0	0	0	0	0	0	0	0	0	0
hsa-miR-576-5p	0	0	0	22	0	45	0	0	17	0	49	0	0	0	61	0	0	8178	0	0	0	0	0	0	0	0	0	0	0	0
hsa-miR-495-3p	0	0	0	15	0	9791	0	0	25	0	81	0	0	0	58	0	0	2	0	0	0	0	0	0	0	0	0	0	0	0
hsa-miR-28-5p	0	0	0	12	0	54	0	0	21	0	48	0	2	0	66	0	0	7691	1	0	0	0	0	0	8	1	0	0	0	3797
hsa-miR-1255b-5p	0	0	0	1	0	0	0	0	0	0	0	0	0	0	0	0	0	0	0	0	0	0	0	0	0	0	0	0	0	0
hsa-miR-30c-2-3p	0	0	0	1	0	0	0	0	0	0	0	0	0	0	0	0	0	0	0	0	0	0	0	0	0	0	0	0	0	0
hsa-miR-3690	0	0	0	0	8832	0	0	0	0	0	0	0	0	0	0	0	21	0	0	0	0	1	0	15	0	0	0	0	0	0
hsa-miR-4800-5p	0	0	0	0	7973	0	0	0	0	0	0	0	0	0	0	0	12	0	0	0	0	1	0	18	0	0	0	0	0	0
hsa-miR-330-3p	0	0	0	0	7910	0	0	0	0	0	0	0	0	0	0	0	26	0	0	0	0	1	0	19	0	0	0	0	0	0
hsa-miR-193a-5p	0	0	0	0	2104	0	0	0	0	0	0	0	0	0	0	1	6	0	1	0	0	1	0	7	520	0	0	798	0	0
hsa-miR-320d	0	0	0	0	51	1	0	0	0	0	20	0	790	0	0	0	0	50	416	8	0	0	0	0	1	0	0	2	0	1
hsa-miR-29c-3p	0	0	0	0	6	0	0	0	0	0	0	0	0	0	0	0	0	0	0	2	0	0	0	0	0	0	0	0	0	6
hsa-miR-574-5p	0	0	0	0	4	24	0	0	0	0	0	0	3707	0	0	2	5	0	3	0	1	0	0	5	13	2	0	2490	0	2
hsa-miR-885-3p	0	0	0	0	4	0	0	0	0	0	16	0	0	0	0	1	0	0	812	0	0	0	0	0	5	1	0	0	0	0
hsa-miR-432-5p	0	0	0	0	1	0	0	0	1	0	55	0	5417	0	0	1	0	7	3092	0	860	0	0	0	25	1	0	1	0	3
hsa-miR-320e	0	0	0	0	1	0	0	0	0	0	2	0	1	0	0	0	0	0	32	0	0	0	0	0	0	0	0	1	0	0
hsa-miR-16-2-3p	0	0	0	0	1	0	0	0	0	0	0	0	1041	0	0	0	2	0	0	0	0	0	0	3	5	0	1	1367	0	0
hsa-miR-151a-5p	0	0	0	0	1	0	0	0	0	0	0	0	0	0	0	2261	11	0	4	0	0	0	0	1537	17	2	0	0	0	0
hsa-miR-151b	0	0	0	0	1	0	0	0	0	0	0	0	0	0	0	2261	11	0	4	0	0	0	0	1537	17	2	0	0	0	0
hsa-miR-3691-5p	0	0	0	0	1	0	0	0	0	0	0	0	0	0	0	0	5	0	0	5	0	0	0	2	0	0	0	1293	0	0
hsa-miR-939-5p	0	0	0	0	1	0	0	0	0	0	0	0	0	0	0	0	2	0	0	0	0	0	0	2	0	0	0	1201	0	0
hsa-miR-483-5p	0	0	0	0	1	0	0	0	0	0	0	0	0	0	0	0	2	0	0	0	0	0	0	2	0	0	0	811	0	0
hsa-miR-3149	0	0	0	0	1	0	0	0	0	0	0	0	0	0	0	0	2	0	0	0	0	0	0	1	0	0	0	766	0	0
hsa-miR-4665-5p	0	0	0	0	1	0	0	0	0	0	0	0	0	0	0	0	1	0	0	0	0	0	0	1	0	0	0	621	0	0
hsa-miR-129-5p	0	0	0	0	0	370	0	0	2	0	2	0	0	0	4	0	0	0	0	0	0	0	0	0	3	0	0	0	0	832
hsa-miR-92b-5p	0	0	0	0	0	1	0	0	0	0	18	0	0	0	0	0	5	0	1030	0	0	0	0	3	3	0	0	1132	0	6
hsa-miR-139-3p	0	0	0	0	0	1	0	0	0	0	16	0	1743	0	0	1	2	0	1011	0	0	0	0	1	7	2	0	797	0	0
hsa-miR-342-3p	0	0	0	0	0	1	0	0	0	0	0	0	521	0	0	0	0	0	1	0	2	0	0	0	1	0	1	0	0	0
hsa-miR-708-5p	0	0	0	0	0	1	0	0	0	0	0	0	1	0	0	0	0	0	2	0	0	0	0	0	13	0	0	0	0	3046
hsa-miR-410-3p	0	0	0	0	0	1	0	0	0	0	0	0	0	0	0	0	0	7	0	0	0	0	0	0	0	0	0	0	0	0
hsa-miR-4732-3p	0	0	0	0	0	0	1	0	0	0	8	0	0	0	0	0	0	0	303	0	0	0	0	0	2	0	1	0	0	0
hsa-miR-4326	0	0	0	0	0	0	0	0	1	0	0	0	0	0	0	0	4	0	0	0	0	0	0	2	0	0	0	1613	0	0
hsa-miR-365b-5p	0	0	0	0	0	0	0	0	1	0	0	0	0	0	0	0	0	0	0	0	0	0	0	0	0	0	0	0	0	0
hsa-miR-92a-2-5p	0	0	0	0	0	0	0	0	1	0	0	0	0	0	0	0	0	0	0	0	0	0	0	0	0	0	0	0	0	0
hsa-miR-1285-3p	0	0	0	0	0	0	0	0	0	1	0	0	0	0	0	0	0	0	0	0	0	0	30	0	0	0	0	0	0	0
hsa-miR-766-5p	0	0	0	0	0	0	0	0	0	0	18	0	0	0	0	0	0	0	336	0	0	0	0	0	1	0	0	0	0	0
hsa-miR-6509-5p	0	0	0	0	0	0	0	0	0	0	12	0	0	0	0	0	0	0	405	0	0	0	0	0	0	0	0	0	0	0
hsa-miR-1273h-5p	0	0	0	0	0	0	0	0	0	0	10	0	1	0	0	0	0	0	402	1	0	0	0	0	0	0	0	0	0	0
hsa-miR-664b-5p	0	0	0	0	0	0	0	0	0	0	8	0	519	0	0	0	0	0	372	0	0	0	0	0	2	0	0	0	0	0
hsa-miR-505-5p	0	0	0	0	0	0	0	0	0	0	8	0	0	0	0	0	0	0	381	0	0	0	0	0	1	0	0	0	0	1
hsa-miR-769-5p	0	0	0	0	0	0	0	0	0	0	8	0	0	0	0	0	0	0	356	0	0	0	0	0	2	0	0	0	0	0
hsa-miR-125a-3p	0	0	0	0	0	0	0	0	0	0	7	0	0	0	0	0	0	0	382	0	0	0	0	0	2	1	0	0	0	0
hsa-miR-503-5p	0	0	0	0	0	0	0	0	0	0	5	0	0	0	0	0	0	0	384	1	0	0	0	0	0	0	0	0	0	4
hsa-miR-3679-5p	0	0	0	0	0	0	0	0	0	0	4	0	2	0	0	0	0	0	219	0	0	0	0	0	2	0	0	0	0	0
hsa-miR-18a-3p	0	0	0	0	0	0	0	0	0	0	4	0	0	0	0	0	0	0	439	0	0	0	0	0	4	0	0	0	0	0
hsa-miR-3173-5p	0	0	0	0	0	0	0	0	0	0	4	0	0	0	0	0	0	0	326	0	0	0	0	0	0	0	0	0	0	0
hsa-miR-589-5p	0	0	0	0	0	0	0	0	0	0	3	0	463	0	0	0	2	0	427	5	0	0	0	1	4	0	0	1680	0	0
hsa-miR-6721-5p	0	0	0	0	0	0	0	0	0	0	3	0	0	0	0	1	0	0	334	0	0	0	0	0	0	0	0	0	0	0
hsa-miR-889-3p	0	0	0	0	0	0	0	0	0	0	2	0	0	0	0	0	0	0	441	0	0	0	0	0	1	0	0	0	0	1
hsa-miR-4667-5p	0	0	0	0	0	0	0	0	0	0	2	0	0	0	0	0	0	0	292	0	0	0	0	0	1	0	0	0	0	0
hsa-miR-4429	0	0	0	0	0	0	0	0	0	0	1	0	6	0	0	0	0	0	8	0	0	0	0	0	0	0	0	0	0	0
hsa-miR-323a-3p	0	0	0	0	0	0	0	0	0	0	1	0	1	0	0	3	0	0	9	0	0	0	0	0	54	1	0	0	0	13058
hsa-miR-218-5p	0	0	0	0	0	0	0	0	0	0	1	0	0	0	0	0	0	17	0	0	1	0	0	0	0	0	0	0	0	0
hsa-miR-9-3p	0	0	0	0	0	0	0	0	0	0	1	0	0	0	0	0	0	0	0	0	0	0	0	0	0	0	0	0	0	0
hsa-miR-493-5p	0	0	0	0	0	0	0	0	0	0	0	0	3122	0	0	0	0	0	1	0	0	0	0	0	11	2	0	0	0	2
hsa-miR-4661-5p	0	0	0	0	0	0	0	0	0	0	0	0	605	0	0	1	2	0	0	0	0	0	0	3	3	1	0	918	0	0
hsa-miR-582-3p	0	0	0	0	0	0	0	0	0	0	0	0	601	0	0	0	0	0	0	0	0	0	0	0	0	0	0	0	0	0
hsa-miR-199a-5p	0	0	0	0	0	0	0	0	0	0	0	0	582	0	0	2621	0	0	3	0	0	0	0	0	13	4	0	0	0	1
hsa-miR-4796-5p	0	0	0	0	0	0	0	0	0	0	0	0	551	0	0	0	0	0	0	0	0	0	0	0	1	0	0	0	0	0
hsa-miR-194-3p	0	0	0	0	0	0	0	0	0	0	0	0	546	0	0	0	0	0	2	0	0	0	0	0	3	0	0	0	0	0
hsa-miR-3678-5p	0	0	0	0	0	0	0	0	0	0	0	0	543	0	0	0	1	0	0	0	0	0	0	1	4	0	0	847	0	0
hsa-miR-197-3p	0	0	0	0	0	0	0	0	0	0	0	0	535	0	0	0	0	0	0	0	0	0	0	0	2	0	0	0	0	1
hsa-miR-6786-3p	0	0	0	0	0	0	0	0	0	0	0	0	531	0	0	0	0	0	2	0	0	0	0	0	4	0	0	0	0	0
hsa-miR-15a-5p	0	0	0	0	0	0	0	0	0	0	0	0	529	0	0	0	2	0	1	0	0	0	0	2	0	0	0	946	0	0
hsa-miR-6843-3p	0	0	0	0	0	0	0	0	0	0	0	0	527	0	0	0	0	0	0	0	0	0	0	0	0	0	0	0	0	0
hsa-miR-219a-1-3p	0	0	0	0	0	0	0	0	0	0	0	0	514	0	0	0	0	0	0	0	0	0	0	0	2	0	0	1	0	1
hsa-miR-1228-5p	0	0	0	0	0	0	0	0	0	0	0	0	493	0	0	0	0	0	0	0	0	0	0	0	1	0	0	0	0	0
hsa-miR-3154	0	0	0	0	0	0	0	0	0	0	0	0	493	0	0	0	0	0	0	0	0	0	0	0	0	0	0	0	0	0
hsa-miR-6763-5p	0	0	0	0	0	0	0	0	0	0	0	0	487	0	0	0	0	0	1	0	0	0	0	0	4	0	0	0	0	0
hsa-miR-671-3p	0	0	0	0	0	0	0	0	0	0	0	0	460	0	0	0	0	0	0	0	0	0	0	0	1	0	0	0	0	0
hsa-miR-7848-3p	0	0	0	0	0	0	0	0	0	0	0	0	454	0	0	0	0	0	0	0	0	0	0	0	1	1	0	0	0	0
hsa-miR-493-3p	0	0	0	0	0	0	0	0	0	0	0	0	454	0	0	0	0	0	0	0	0	0	0	0	1	0	0	0	0	0
hsa-miR-221-5p	0	0	0	0	0	0	0	0	0	0	0	0	445	0	0	0	1	0	0	0	0	0	0	0	3	0	0	356	0	0
hsa-miR-615-3p	0	0	0	0	0	0	0	0	0	0	0	0	425	0	0	0	0	0	1	0	0	0	0	0	2	0	0	0	0	0
hsa-miR-5009-5p	0	0	0	0	0	0	0	0	0	0	0	0	423	0	0	0	3	0	0	0	0	0	0	1	3	0	0	695	0	2
hsa-miR-760	0	0	0	0	0	0	0	0	0	0	0	0	421	0	0	0	0	0	0	0	0	0	0	0	0	0	0	0	0	1
hsa-miR-6809-5p	0	0	0	0	0	0	0	0	0	0	0	0	368	0	0	0	0	0	0	0	0	0	0	0	1	0	0	0	0	1
hsa-miR-1307-5p	0	0	0	0	0	0	0	0	0	0	0	0	278	0	0	0	0	0	0	0	0	0	0	0	1	0	0	0	0	0
hsa-miR-136-5p	0	0	0	0	0	0	0	0	0	0	0	0	5	0	0	1	0	0	2	0	0	0	0	0	11	0	0	0	0	5894
hsa-miR-1290	0	0	0	0	0	0	0	0	0	0	0	0	4	0	0	0	0	0	2	3	0	0	0	0	0	0	0	1	0	0
hsa-miR-628-3p	0	0	0	0	0	0	0	0	0	0	0	0	3	0	0	0	0	0	0	0	0	0	0	0	0	0	0	0	0	0
hsa-miR-365a-5p	0	0	0	0	0	0	0	0	0	0	0	0	2	0	0	2838	0	0	0	0	0	0	0	0	17	1	0	0	0	2
hsa-miR-202-5p	0	0	0	0	0	0	0	0	0	0	0	0	2	0	0	2765	0	0	5	0	0	0	0	0	17	1	0	0	0	1
hsa-miR-22-5p	0	0	0	0	0	0	0	0	0	0	0	0	2	0	0	0	0	0	5	0	0	0	0	0	19	0	0	0	0	8337
hsa-miR-550a-5p	0	0	0	0	0	0	0	0	0	0	0	0	1	0	0	4372	0	0	3	0	0	0	0	0	30	1	0	0	0	2
hsa-miR-6780a-5p	0	0	0	0	0	0	0	0	0	0	0	0	1	0	0	2625	0	0	2	0	0	0	0	0	21	1	0	0	0	0
hsa-miR-3191-3p	0	0	0	0	0	0	0	0	0	0	0	0	1	0	0	0	0	0	0	0	0	0	0	0	0	0	0	0	0	0
hsa-miR-3656	0	0	0	0	0	0	0	0	0	0	0	0	1	0	0	0	0	0	0	0	0	0	0	0	0	0	0	0	0	0
hsa-miR-8485	0	0	0	0	0	0	0	0	0	0	0	0	0	1	0	0	0	0	0	46	1	0	0	0	0	0	1	0	0	0
hsa-miR-378e	0	0	0	0	0	0	0	0	0	0	0	0	0	1	0	0	0	0	0	30	0	0	0	0	0	0	0	0	0	0
hsa-miR-6734-5p	0	0	0	0	0	0	0	0	0	0	0	0	0	0	0	2533	0	0	2	0	0	0	0	0	11	1	0	0	0	1
hsa-miR-1226-5p	0	0	0	0	0	0	0	0	0	0	0	0	0	0	0	1829	0	0	1	0	0	0	0	0	15	0	0	0	0	1
hsa-miR-550a-3-5p	0	0	0	0	0	0	0	0	0	0	0	0	0	0	0	8	0	0	0	0	0	0	0	0	0	0	0	0	0	0
hsa-miR-299-3p	0	0	0	0	0	0	0	0	0	0	0	0	0	0	0	7	0	0	0	0	0	0	0	0	0	0	0	0	0	0
hsa-miR-18a-5p	0	0	0	0	0	0	0	0	0	0	0	0	0	0	0	1	0	0	1	0	0	0	0	0	15	5	0	0	0	6982
hsa-miR-3605-5p	0	0	0	0	0	0	0	0	0	0	0	0	0	0	0	0	8	0	0	0	0	0	0	1	0	0	0	2236	0	0
hsa-miR-4677-3p	0	0	0	0	0	0	0	0	0	0	0	0	0	0	0	0	6	0	0	0	0	0	0	0	0	0	0	874	0	0
hsa-miR-5010-5p	0	0	0	0	0	0	0	0	0	0	0	0	0	0	0	0	5	0	0	0	0	0	0	5	0	0	0	1730	0	0
hsa-miR-107	0	0	0	0	0	0	0	0	0	0	0	0	0	0	0	0	4	0	0	0	0	82	0	4	0	0	0	1283	0	1
hsa-miR-6825-5p	0	0	0	0	0	0	0	0	0	0	0	0	0	0	0	0	4	0	0	0	0	0	0	1	0	0	0	857	0	0
hsa-miR-101-5p	0	0	0	0	0	0	0	0	0	0	0	0	0	0	0	0	4	0	0	0	0	0	0	1	0	0	0	823	0	0
hsa-miR-5189-5p	0	0	0	0	0	0	0	0	0	0	0	0	0	0	0	0	3	0	0	0	0	0	0	1	0	0	0	792	0	0
hsa-miR-3143	0	0	0	0	0	0	0	0	0	0	0	0	0	0	0	0	3	0	0	0	0	0	0	0	0	0	0	448	0	0
hsa-miR-6741-5p	0	0	0	0	0	0	0	0	0	0	0	0	0	0	0	0	3	0	0	0	0	0	0	0	0	0	0	184	0	0
hsa-miR-500a-3p	0	0	0	0	0	0	0	0	0	0	0	0	0	0	0	0	2	2	0	1	0	0	0	1	0	0	0	853	0	0
hsa-miR-502-3p	0	0	0	0	0	0	0	0	0	0	0	0	0	0	0	0	2	2	0	0	0	0	0	1	0	0	0	852	0	0
hsa-miR-146b-3p	0	0	0	0	0	0	0	0	0	0	0	0	0	0	0	0	2	0	0	0	0	0	0	2	0	0	0	923	0	0
hsa-miR-511-5p	0	0	0	0	0	0	0	0	0	0	0	0	0	0	0	0	2	0	0	0	0	0	0	1	0	0	0	493	0	0
hsa-miR-144-5p	0	0	0	0	0	0	0	0	0	0	0	0	0	0	0	0	2	0	0	0	0	0	0	0	0	0	0	870	0	0
hsa-miR-132-5p	0	0	0	0	0	0	0	0	0	0	0	0	0	0	0	0	1	0	0	0	0	0	0	3	0	0	0	635	0	0
hsa-miR-302c-3p	0	0	0	0	0	0	0	0	0	0	0	0	0	0	0	0	0	12	0	0	0	0	0	0	0	0	0	2	0	0
hsa-miR-345-3p	0	0	0	0	0	0	0	0	0	0	0	0	0	0	0	0	0	1	0	0	0	0	0	0	0	0	0	0	0	0
hsa-miR-3675-5p	0	0	0	0	0	0	0	0	0	0	0	0	0	0	0	0	0	0	1	4	0	0	0	0	0	0	0	2	0	0
hsa-miR-378g	0	0	0	0	0	0	0	0	0	0	0	0	0	0	0	0	0	0	0	13	0	0	0	0	0	0	0	0	0	0
hsa-miR-1260b	0	0	0	0	0	0	0	0	0	0	0	0	0	0	0	0	0	0	0	5	0	0	0	0	0	0	0	0	0	0
hsa-miR-378h	0	0	0	0	0	0	0	0	0	0	0	0	0	0	0	0	0	0	0	3	0	0	0	0	0	0	0	0	0	0
hsa-miR-378b	0	0	0	0	0	0	0	0	0	0	0	0	0	0	0	0	0	0	0	2	0	0	0	0	0	0	0	0	0	0
hsa-miR-1273e	0	0	0	0	0	0	0	0	0	0	0	0	0	0	0	0	0	0	0	1	0	0	0	0	0	0	0	0	0	0
hsa-miR-4804-5p	0	0	0	0	0	0	0	0	0	0	0	0	0	0	0	0	0	0	0	1	0	0	0	0	0	0	0	0	0	0
hsa-miR-185-3p	0	0	0	0	0	0	0	0	0	0	0	0	0	0	0	0	0	0	0	0	757	0	0	0	0	0	0	0	6	0
hsa-miR-34b-3p	0	0	0	0	0	0	0	0	0	0	0	0	0	0	0	0	0	0	0	0	43	0	0	0	0	0	0	0	0	0
hsa-miR-30b-5p	0	0	0	0	0	0	0	0	0	0	0	0	0	0	0	0	0	0	0	0	28	0	0	0	0	0	0	612	0	0
hsa-miR-3607-3p	0	0	0	0	0	0	0	0	0	0	0	0	0	0	0	0	0	0	0	0	3	0	0	0	0	0	0	0	0	0
hsa-miR-145-5p	0	0	0	0	0	0	0	0	0	0	0	0	0	0	0	0	0	0	0	0	2	0	0	0	0	0	0	0	0	0
hsa-miR-1248	0	0	0	0	0	0	0	0	0	0	0	0	0	0	0	0	0	0	0	0	1	0	0	0	0	0	0	0	0	0
hsa-miR-190b	0	0	0	0	0	0	0	0	0	0	0	0	0	0	0	0	0	0	0	0	1	0	0	0	0	0	0	0	0	0
hsa-miR-449a	0	0	0	0	0	0	0	0	0	0	0	0	0	0	0	0	0	0	0	0	1	0	0	0	0	0	0	0	0	0
hsa-miR-148a-5p	0	0	0	0	0	0	0	0	0	0	0	0	0	0	0	0	0	0	0	0	0	1	0	2	0	0	0	866	0	0
hsa-miR-424-3p	0	0	0	0	0	0	0	0	0	0	0	0	0	0	0	0	0	0	0	0	0	0	0	3	0	0	0	779	0	0
hsa-miR-301a-5p	0	0	0	0	0	0	0	0	0	0	0	0	0	0	0	0	0	0	0	0	0	0	0	0	3	0	0	0	0	865
hsa-miR-95-3p	0	0	0	0	0	0	0	0	0	0	0	0	0	0	0	0	0	0	0	0	0	0	0	0	1	0	0	0	0	442
hsa-miR-5189-3p	0	0	0	0	0	0	0	0	0	0	0	0	0	0	0	0	0	0	0	0	0	0	0	0	0	0	1	0	0	0
hsa-miR-3127-5p	0	0	0	0	0	0	0	0	0	0	0	0	0	0	0	0	0	0	0	0	0	0	0	0	0	0	0	215	0	0
hsa-miR-6855-5p	0	0	0	0	0	0	0	0	0	0	0	0	0	0	0	0	0	0	0	0	0	0	0	0	0	0	0	42	0	0
hsa-miR-449c-5p	0	0	0	0	0	0	0	0	0	0	0	0	0	0	0	0	0	0	0	0	0	0	0	0	0	0	0	1	0	0
hsa-miR-6130	0	0	0	0	0	0	0	0	0	0	0	0	0	0	0	0	0	0	0	0	0	0	0	0	0	0	0	1	0	0
hsa-miR-23c	0	0	0	0	0	0	0	0	0	0	0	0	0	0	0	0	0	0	0	0	0	0	0	0	0	0	0	0	1	0
hsa-miR-187-3p	0	0	0	0	0	0	0	0	0	0	0	0	0	0	0	0	0	0	0	0	0	0	0	0	0	0	0	0	0	15
hsa-miR-371a-5p	0	0	0	0	0	0	0	0	0	0	0	0	0	0	0	0	0	0	0	0	0	0	0	0	0	0	0	0	0	11
hsa-miR-488-3p	0	0	0	0	0	0	0	0	0	0	0	0	0	0	0	0	0	0	0	0	0	0	0	0	0	0	0	0	0	4
hsa-miR-30d-3p	0	0	0	0	0	0	0	0	0	0	0	0	0	0	0	0	0	0	0	0	0	0	0	0	0	0	0	0	0	2
hsa-miR-18b-5p	0	0	0	0	0	0	0	0	0	0	0	0	0	0	0	0	0	0	0	0	0	0	0	0	0	0	0	0	0	1
