# Supplementary material for: In silico analysis of serum miRNA profiles in seronegative and seropositive rheumatoid arthritis patients by small RNA sequencing
Source: PeerJ. 2023 Jul 27;11:e15690. doi: 10.7717/peerj.15690 (PMC10387234; doi:10.7717/peerj.15690)
Supplement: Supplemental Information 2 [file peerj-11-15690-s002.xls]

miR_name	A-RA1	A-RA10	A-RA11	A-RA12	A-RA2	A-RA3	A-RA4	A-RA5	A-RA6	A-RA7	A-RA8	A-RA9	HC1	HC2	HC3	HC4	HC5	HC6	HC7	HC8	HC9	RA1	RA2	RA3	RA4	RA5	RA6	RA7	RA8	RA9
novel_mir_1	125	0	0	0	0	0	0	40	0	0	0	0	0	100	0	0	0	0	0	9410	0	0	0	0	0	0	115	0	80	0
novel_mir_2	64	0	0	0	0	0	0	0	0	0	0	0	0	0	0	0	0	0	0	0	0	0	0	0	0	0	0	0	0	0
novel_mir_3	37	0	0	0	0	0	0	12	0	0	0	0	0	31	0	0	0	0	0	2115	0	0	0	0	0	0	29	0	0	0
novel_mir_4	28	0	0	0	0	0	0	12	0	0	0	0	0	32	0	0	0	0	0	2686	0	0	0	0	0	0	58	0	20	0
novel_mir_5	26	0	0	0	0	0	0	0	0	0	0	0	0	22	0	0	0	0	0	0	0	0	0	0	0	0	0	0	20	0
novel_mir_6	14	0	0	0	0	0	0	0	0	0	0	0	0	26	0	0	0	0	0	1716	0	0	0	0	0	0	24	0	12	0
novel_mir_7	11	0	0	0	0	0	0	8	0	0	0	0	0	15	0	0	0	0	0	1468	0	0	0	0	0	0	19	0	16	0
novel_mir_8	0	6	0	0	0	0	0	0	0	0	0	0	0	0	0	0	0	0	0	0	0	0	0	0	0	0	0	0	0	0
novel_mir_9	0	0	15146	0	0	0	0	0	0	0	0	0	0	0	0	0	38	0	0	0	0	0	0	24	0	0	0	0	0	0
novel_mir_10	0	0	13042	0	0	0	0	0	0	0	0	0	0	0	0	0	20	0	0	0	0	0	0	0	0	0	0	0	0	0
novel_mir_11	0	0	80	0	0	0	0	0	0	0	0	0	0	0	0	0	0	0	0	0	0	0	0	0	0	0	0	0	0	0
novel_mir_12	0	0	57	0	0	0	0	0	0	0	0	0	0	0	0	0	0	0	0	0	0	0	0	0	0	0	0	0	0	0
novel_mir_13	0	0	54	0	0	0	0	0	0	0	0	0	0	0	0	0	0	0	0	0	0	0	0	0	0	0	0	0	0	0
novel_mir_14	0	0	0	0	14250	0	0	0	0	0	0	0	0	0	0	0	52	0	0	0	0	0	0	24	0	0	0	0	0	0
novel_mir_15	0	0	0	0	8885	0	0	0	0	0	0	0	0	0	0	0	0	0	0	0	0	0	0	35	0	0	0	0	0	0
novel_mir_16	0	0	0	0	7605	0	0	0	0	0	0	0	0	0	0	0	23	0	0	0	0	0	0	23	0	0	0	0	0	0
novel_mir_17	0	0	0	0	7575	0	0	0	0	0	0	0	0	0	0	0	0	0	0	0	0	0	0	19	0	0	0	0	0	0
novel_mir_18	0	0	0	0	7191	0	0	0	0	0	0	0	0	0	0	0	0	0	0	254	0	0	0	0	0	0	0	0	0	0
novel_mir_19	0	0	0	0	7060	0	0	0	0	0	0	0	0	0	0	0	37	0	0	0	0	0	0	15	0	0	0	0	0	0
novel_mir_20	0	0	0	0	6802	0	0	0	0	0	0	0	0	0	0	0	22	0	0	0	0	0	0	9	0	0	0	0	0	0
novel_mir_21	0	0	0	0	5786	0	0	0	0	0	0	0	0	0	0	0	18	0	0	0	0	0	0	12	0	0	0	0	0	0
novel_mir_22	0	0	0	0	5353	0	0	0	0	0	0	0	0	0	0	0	31	0	0	0	0	0	0	22	0	0	0	0	0	0
novel_mir_23	0	0	0	0	92	0	0	0	0	0	8	0	0	0	0	32	0	0	60	48	0	0	0	0	0	0	12	72	0	0
novel_mir_24	0	0	0	0	86	0	0	0	0	0	0	0	0	0	0	0	0	0	0	0	0	0	0	0	0	0	0	0	0	0
novel_mir_25	0	0	0	0	43	0	0	0	0	0	0	0	0	0	0	0	0	0	0	265	0	0	0	0	0	0	0	21	0	0
novel_mir_26	0	0	0	0	39	0	0	0	0	0	0	0	10	0	0	0	0	0	0	442	0	0	0	0	0	0	0	0	0	0
novel_mir_27	0	0	0	0	30	0	0	0	0	0	0	0	0	0	0	0	0	0	0	0	0	0	0	0	0	0	0	0	0	0
novel_mir_28	0	0	0	0	24	0	0	0	0	0	0	0	10	0	0	0	0	0	0	18	0	0	0	0	0	0	0	20	0	0
novel_mir_29	0	0	0	0	24	0	0	0	0	0	0	0	0	0	0	0	0	0	0	0	0	0	0	0	0	0	0	0	0	0
novel_mir_30	0	0	0	0	22	0	0	0	0	0	0	0	0	0	0	0	0	0	0	0	0	0	0	0	0	0	0	0	0	0
novel_mir_31	0	0	0	0	18	0	0	0	0	0	0	0	0	0	0	0	0	0	44	16	0	0	0	0	0	0	0	0	0	0
novel_mir_32	0	0	0	0	11	0	0	0	0	0	0	0	37	0	0	0	0	0	21	0	0	0	0	0	0	0	0	0	0	0
novel_mir_33	0	0	0	0	8	0	0	0	0	0	0	0	0	0	0	0	0	0	0	0	0	0	0	0	0	0	0	0	0	0
novel_mir_34	0	0	0	0	0	0	9	0	0	0	0	0	0	0	0	0	0	0	0	0	0	0	0	0	0	0	0	0	0	0
novel_mir_35	0	0	0	0	0	0	0	12	0	0	0	0	0	0	0	0	0	0	0	3870	0	0	0	0	0	0	0	0	0	0
novel_mir_36	0	0	0	0	0	0	0	0	0	0	14	0	0	0	0	0	0	0	371	0	0	0	0	0	0	0	0	0	0	0
novel_mir_37	0	0	0	0	0	0	0	0	0	0	8	0	0	0	0	0	0	0	443	0	0	0	0	0	0	0	0	1463	0	0
novel_mir_38	0	0	0	0	0	0	0	0	0	0	7	0	0	0	0	0	0	0	378	0	0	0	0	0	0	0	0	0	0	0
novel_mir_39	0	0	0	0	0	0	0	0	0	0	0	0	555	0	0	0	0	0	0	0	0	0	0	0	0	0	0	0	0	0
novel_mir_40	0	0	0	0	0	0	0	0	0	0	0	0	551	0	0	0	0	0	0	0	0	0	0	0	0	0	0	0	0	0
novel_mir_41	0	0	0	0	0	0	0	0	0	0	0	0	545	0	0	0	0	0	0	0	0	0	0	0	0	0	0	0	0	0
novel_mir_42	0	0	0	0	0	0	0	0	0	0	0	0	539	0	0	0	0	0	0	0	0	0	0	0	0	0	0	0	0	0
novel_mir_43	0	0	0	0	0	0	0	0	0	0	0	0	533	0	0	0	0	0	0	0	0	0	0	0	0	0	0	0	0	0
novel_mir_44	0	0	0	0	0	0	0	0	0	0	0	0	514	0	0	0	0	0	0	0	0	0	0	0	0	0	0	0	0	0
novel_mir_45	0	0	0	0	0	0	0	0	0	0	0	0	495	0	0	0	0	0	0	0	0	0	0	0	0	0	0	0	0	0
novel_mir_46	0	0	0	0	0	0	0	0	0	0	0	0	468	0	0	0	0	0	0	0	0	0	0	0	0	0	0	1859	0	0
novel_mir_47	0	0	0	0	0	0	0	0	0	0	0	0	448	0	0	0	0	0	0	0	0	0	0	0	0	0	0	0	0	0
novel_mir_48	0	0	0	0	0	0	0	0	0	0	0	0	418	0	0	0	0	0	0	0	0	0	0	0	0	0	0	0	0	0
novel_mir_49	0	0	0	0	0	0	0	0	0	0	0	0	264	0	0	0	0	0	0	0	0	0	0	0	0	0	0	0	0	0
novel_mir_50	0	0	0	0	0	0	0	0	0	0	0	0	177	0	0	0	0	0	0	0	0	0	0	0	0	0	0	0	0	0
novel_mir_51	0	0	0	0	0	0	0	0	0	0	0	0	10	0	0	0	0	0	0	0	0	0	0	0	0	0	0	0	0	0
novel_mir_52	0	0	0	0	0	0	0	0	0	0	0	0	9	0	0	0	0	0	0	0	0	0	0	0	0	0	0	9	0	0
novel_mir_53	0	0	0	0	0	0	0	0	0	0	0	0	0	10	0	0	0	0	0	0	0	0	0	0	0	0	0	0	0	0
novel_mir_54	0	0	0	0	0	0	0	0	0	0	0	0	0	0	0	2234	0	0	0	0	0	0	0	0	17	0	0	0	0	0
novel_mir_55	0	0	0	0	0	0	0	0	0	0	0	0	0	0	0	1957	0	0	0	0	0	0	0	0	10	0	0	0	0	0
novel_mir_56	0	0	0	0	0	0	0	0	0	0	0	0	0	0	0	110	0	0	0	0	0	0	0	0	0	0	0	0	0	0
novel_mir_57	0	0	0	0	0	0	0	0	0	0	0	0	0	0	0	0	38	0	0	0	0	0	0	0	0	0	0	0	0	0
novel_mir_58	0	0	0	0	0	0	0	0	0	0	0	0	0	0	0	0	0	3502	0	0	0	0	0	0	0	0	0	0	0	0
novel_mir_59	0	0	0	0	0	0	0	0	0	0	0	0	0	0	0	0	0	170	0	0	0	0	0	0	0	0	0	0	0	0
novel_mir_60	0	0	0	0	0	0	0	0	0	0	0	0	0	0	0	0	0	15	0	0	0	0	0	0	0	0	0	0	0	0
novel_mir_61	0	0	0	0	0	0	0	0	0	0	0	0	0	0	0	0	0	12	0	0	0	0	0	0	0	0	0	0	0	0
novel_mir_62	0	0	0	0	0	0	0	0	0	0	0	0	0	0	0	0	0	10	0	0	0	0	0	0	0	0	0	0	0	0
novel_mir_63	0	0	0	0	0	0	0	0	0	0	0	0	0	0	0	0	0	0	402	0	0	0	0	0	0	0	0	0	0	0
novel_mir_64	0	0	0	0	0	0	0	0	0	0	0	0	0	0	0	0	0	0	390	0	0	0	0	0	0	0	0	0	0	0
novel_mir_65	0	0	0	0	0	0	0	0	0	0	0	0	0	0	0	0	0	0	361	0	0	0	0	0	0	0	0	0	0	0
novel_mir_66	0	0	0	0	0	0	0	0	0	0	0	0	0	0	0	0	0	0	349	0	0	0	0	0	0	0	0	0	0	0
novel_mir_67	0	0	0	0	0	0	0	0	0	0	0	0	0	0	0	0	0	0	335	0	0	0	0	0	0	0	0	0	0	0
novel_mir_68	0	0	0	0	0	0	0	0	0	0	0	0	0	0	0	0	0	0	240	0	0	0	0	0	0	0	0	0	0	0
novel_mir_69	0	0	0	0	0	0	0	0	0	0	0	0	0	0	0	0	0	0	41	0	0	0	0	0	0	0	0	0	0	0
novel_mir_70	0	0	0	0	0	0	0	0	0	0	0	0	0	0	0	0	0	0	0	1592	0	0	0	0	0	0	0	0	19	0
novel_mir_71	0	0	0	0	0	0	0	0	0	0	0	0	0	0	0	0	0	0	0	24	0	0	0	0	0	0	0	0	0	0
novel_mir_72	0	0	0	0	0	0	0	0	0	0	0	0	0	0	0	0	0	0	0	13	0	0	0	0	0	0	0	0	0	0
novel_mir_73	0	0	0	0	0	0	0	0	0	0	0	0	0	0	0	0	0	0	0	0	3746	0	0	0	0	0	0	0	0	0
novel_mir_74	0	0	0	0	0	0	0	0	0	0	0	0	0	0	0	0	0	0	0	0	1671	0	0	0	0	0	0	0	0	0
novel_mir_75	0	0	0	0	0	0	0	0	0	0	0	0	0	0	0	0	0	0	0	0	585	0	0	0	0	0	0	0	0	0
novel_mir_76	0	0	0	0	0	0	0	0	0	0	0	0	0	0	0	0	0	0	0	0	11	0	0	0	0	0	0	0	0	0
novel_mir_77	0	0	0	0	0	0	0	0	0	0	0	0	0	0	0	0	0	0	0	0	0	0	0	0	0	0	0	1262	0	0
novel_mir_78	0	0	0	0	0	0	0	0	0	0	0	0	0	0	0	0	0	0	0	0	0	0	0	0	0	0	0	1206	0	0
novel_mir_79	0	0	0	0	0	0	0	0	0	0	0	0	0	0	0	0	0	0	0	0	0	0	0	0	0	0	0	1177	0	0
novel_mir_80	0	0	0	0	0	0	0	0	0	0	0	0	0	0	0	0	0	0	0	0	0	0	0	0	0	0	0	958	0	0
novel_mir_81	0	0	0	0	0	0	0	0	0	0	0	0	0	0	0	0	0	0	0	0	0	0	0	0	0	0	0	939	0	0
novel_mir_82	0	0	0	0	0	0	0	0	0	0	0	0	0	0	0	0	0	0	0	0	0	0	0	0	0	0	0	906	0	0
novel_mir_83	0	0	0	0	0	0	0	0	0	0	0	0	0	0	0	0	0	0	0	0	0	0	0	0	0	0	0	881	0	0
novel_mir_84	0	0	0	0	0	0	0	0	0	0	0	0	0	0	0	0	0	0	0	0	0	0	0	0	0	0	0	880	0	0
novel_mir_85	0	0	0	0	0	0	0	0	0	0	0	0	0	0	0	0	0	0	0	0	0	0	0	0	0	0	0	836	0	0
novel_mir_86	0	0	0	0	0	0	0	0	0	0	0	0	0	0	0	0	0	0	0	0	0	0	0	0	0	0	0	832	0	0
novel_mir_87	0	0	0	0	0	0	0	0	0	0	0	0	0	0	0	0	0	0	0	0	0	0	0	0	0	0	0	823	0	0
novel_mir_88	0	0	0	0	0	0	0	0	0	0	0	0	0	0	0	0	0	0	0	0	0	0	0	0	0	0	0	742	0	0
novel_mir_89	0	0	0	0	0	0	0	0	0	0	0	0	0	0	0	0	0	0	0	0	0	0	0	0	0	0	0	726	0	0
novel_mir_90	0	0	0	0	0	0	0	0	0	0	0	0	0	0	0	0	0	0	0	0	0	0	0	0	0	0	0	564	0	0
novel_mir_91	0	0	0	0	0	0	0	0	0	0	0	0	0	0	0	0	0	0	0	0	0	0	0	0	0	0	0	539	0	0
novel_mir_92	0	0	0	0	0	0	0	0	0	0	0	0	0	0	0	0	0	0	0	0	0	0	0	0	0	0	0	425	0	0
novel_mir_93	0	0	0	0	0	0	0	0	0	0	0	0	0	0	0	0	0	0	0	0	0	0	0	0	0	0	0	213	0	0
novel_mir_94	0	0	0	0	0	0	0	0	0	0	0	0	0	0	0	0	0	0	0	0	0	0	0	0	0	0	0	81	0	0
novel_mir_95	0	0	0	0	0	0	0	0	0	0	0	0	0	0	0	0	0	0	0	0	0	0	0	0	0	0	0	8	0	0
novel_mir_96	0	0	0	0	0	0	0	0	0	0	0	0	0	0	0	0	0	0	0	0	0	0	0	0	0	0	0	0	15	0
novel_mir_97	0	0	0	0	0	0	0	0	0	0	0	0	0	0	0	0	0	0	0	0	0	0	0	0	0	0	0	0	13	0
novel_mir_98	0	0	0	0	0	0	0	0	0	0	0	0	0	0	0	0	0	0	0	0	0	0	0	0	0	0	0	0	8	0
novel_mir_99	0	0	0	0	0	0	0	0	0	0	0	0	0	0	0	0	0	0	0	0	0	0	0	0	0	0	0	0	0	17
novel_mir_100	0	0	0	0	0	0	0	0	0	0	0	0	0	0	0	0	0	0	0	0	0	0	0	0	0	0	0	0	0	14
novel_mir_101	0	0	0	0	0	0	0	0	0	0	0	0	0	0	0	0	0	0	0	0	0	0	0	0	0	0	0	0	0	12
