# Supplementary material for: In silico analysis of serum miRNA profiles in seronegative and seropositive rheumatoid arthritis patients by small RNA sequencing
Source: PeerJ. 2023 Jul 27;11:e15690. doi: 10.7717/peerj.15690 (PMC10387234; doi:10.7717/peerj.15690)
Supplement: Supplemental Information 4 [file peerj-11-15690-s004.zip › Raw data/Figure 2/Figure 2 A-C.xls]

## Sheet: 血清
		Gene		Ct		Reference Gene			ΔCt			ΔΔCt			2^-ΔΔCt			Mean	SD	Mean Nomalize	SD Nomalize
group	Sample/ Treatment	Gene name	Cт 1	Cт 2	Cт 3	Ct 1	Ct 2	Ct 3	ΔCt 1	ΔCt 2	ΔCt 3	ΔΔCt 1	ΔΔCt 2	ΔΔCt 3	2^-ΔΔCt 1	2^-ΔΔCt 2	2^-ΔΔCt 3	2^-ΔΔCt	2^-ΔΔCt	2^-ΔΔCt	2^-ΔΔCt
HC: healthy control	1	hsa-miR-362-5p	32	32.66	32.27	24.89	25.02	24.81	7.11	7.64	7.46	0	0.53	0.35	1	0.692555	0.784584	0.825713	0.157795	1	0.191102
	2		31.61	31.84	31.82	25.39	25.3	25.67	6.22	6.54	6.15	-0.89	-0.57	-0.96	1.85318	1.48452	1.94531	1.761	0.24383	2.13271	0.295296
	3		30.95	31.54	30.99	21.24	21.21	21.18	9.71	10.33	9.81	2.6	3.22	2.7	0.164938	0.107321	0.153893	0.142051	0.0305799	0.172034	0.0370346
	4		31.42	31.34	31.37	23.73	23.92	24.18	7.69	7.42	7.19	0.58	0.31	0.08	0.668964	0.806642	0.946058	0.807221	0.138548	0.977605	0.167792
	5		31.49	31.99	31.76	25.55	25.5	25.32	5.94	6.49	6.44	-1.17	-0.62	-0.67	2.25012	1.53688	1.59107	1.79269	0.397071	2.17108	0.480882
	6		31.61	31.53	31.82	23.42	24.05	23.73	8.19	7.48	8.09	1.08	0.37	0.98	0.473029	0.773782	0.50698	0.584597	0.164716	0.707991	0.199484
	7		32.96	33.02	32.75	26.74	26.61	26.58	6.22	6.41	6.17	-0.89	-0.7	-0.94	1.85318	1.6245	1.91853	1.79874	0.154387	2.1784	0.186974
	8		30.84	31.77	31.35	22.38	22.42	22.23	8.46	9.35	9.12	1.35	2.24	2.01	0.392292	0.211686	0.248273	0.284084	0.0954799	0.344047	0.115633
	9		31.49	32.34	31.17	23.35	23.26	23.21	8.14	9.08	7.96	1.03	1.97	0.85	0.48971	0.255253	0.554785	0.433249	0.157546	0.524697	0.1908
	10		31.2	32.29	31.12	26.69	25.64	25.48	4.51	6.65	5.64	-2.6	-0.46	-1.47	6.06287	1.37554	2.77022	3.40288	2.40685	4.12114	2.91488
	11		30.59	31.49	30.43	25.13	25.2	24.84	5.46	6.29	5.59	-1.65	-0.82	-1.52	3.13834	1.76541	2.86791	2.59055	0.727276	3.13735	0.880786
A-RA: seronegative RA	12		31.59	31.85	31.72	26.03	25.4	25	5.56	6.45	6.72	-1.55	-0.66	-0.39	2.92817	1.58008	1.31039	1.93955	0.866726	2.34894	1.04967
	13		32.14	32.43	32.11	26.8	26.63	26.54	5.34	5.8	5.57	-1.77	-1.31	-1.54	3.41054	2.47942	2.90795	2.93263	0.466053	3.55164	0.564425
	14		31.14	30.56	30.48	22.06	21.79	21.76	9.08	8.77	8.72	1.97	1.66	1.61	0.255253	0.316439	0.327598	0.299764	0.0389489	0.363036	0.0471701
	15		31.25	31.23	31.45	25.04	25.11	24.88	6.21	6.12	6.57	-0.9	-0.99	-0.54	1.86607	1.98618	1.45397	1.76874	0.279135	2.14208	0.338054
	16		32.94	32.94	33.02	28.94	28.77	29.13	4	4.17	3.89	-3.11	-2.94	-3.22	8.63383	7.67411	9.31787	8.54194	0.825722	10.3449	1.00001
	17		29.94	29.61	29.68	22.63	22.83	22.58	7.31	6.78	7.1	0.2	-0.33	-0.01	0.870551	1.25701	1.00696	1.04484	0.195997	1.26538	0.237367
	18		31.61	32.1	31.55	25.85	25.88	25.72	5.76	6.22	5.83	-1.35	-0.89	-1.28	2.54912	1.85318	2.42839	2.2769	0.371884	2.75749	0.450379
	19		32.97	32.39	33.19	27.19	27.14	27.07	5.78	5.25	6.12	-1.33	-1.86	-0.99	2.51403	3.63008	1.98618	2.7101	0.839302	3.28213	1.01646
	20		32.42	32.89	32.75	28.18	28.39	28.15	4.24	4.5	4.6	-2.87	-2.61	-2.51	7.31065	6.10504	5.6962	6.37063	0.839355	7.71531	1.01652
	21		32.76	32.51	32.79	26.37	26.3	26.5	6.39	6.21	6.29	-0.72	-0.9	-0.82	1.64718	1.86607	1.76541	1.75955	0.109559	2.13095	0.132685
RA: seropositive RA	22		31.72	31.91	32.32	27.68	27.83	27.69	4.04	4.08	4.63	-3.07	-3.03	-2.48	8.39773	8.1681	5.57897	7.3816	1.56534	8.93967	1.89574
	23		34.06	33.73	33.6	23.81	24.05	23.73	10.25	9.68	9.87	3.14	2.57	2.76	0.11344	0.168404	0.147624	0.143156	0.0277532	0.173373	0.0336112
	24		32.55	32.2	32.83	21.28	21.27	21.49	11.27	10.93	11.34	4.16	3.82	4.23	0.0559391	0.0708052	0.0532897	0.0600113	0.0094412	0.0726782	0.011434
	25		30.04	30.17	30.29	22.61	22.55	22.76	7.43	7.62	7.53	0.32	0.51	0.42	0.80107	0.702222	0.747425	0.750239	0.0494838	0.908595	0.0599286
	26		29.49	29.25	29.32	19.69	20	19.88	9.8	9.25	9.44	2.69	2.14	2.33	0.154963	0.22688	0.198884	0.193576	0.0362508	0.234435	0.0439025
	27		31.62	32.14	31.85	23.9	23.21	24.07	7.72	8.93	7.78	0.61	1.82	0.67	0.655197	0.283221	0.628507	0.522308	0.207485	0.632554	0.25128
	28		32.1	32.28	31.92	23.06	23.49	23.34	9.04	8.79	8.58	1.93	1.68	1.47	0.262429	0.312083	0.360982	0.311831	0.049277	0.377651	0.0596782
	29		34.39	34.04	34.09	28.21	27.77	27.86	6.18	6.27	6.23	-0.93	-0.84	-0.88	1.90528	1.79005	1.84038	1.84523	0.0577664	2.23472	0.0699594
	30		30.04	30.25	30.44	21.32	21.31	21.74	8.72	8.94	8.7	1.61	1.83	1.59	0.327598	0.281265	0.332171	0.313678	0.0281639	0.379888	0.0341086
	31		32.09	31.87	32.29	23.23	23.15	22.94	8.86	8.72	9.35	1.75	1.61	2.24	0.297302	0.327598	0.211686	0.278862	0.0601158	0.337723	0.0728048
HC: healthy control	32	hsa-miR-6855-5p	32.59	32.86	32.6	24.89	25.02	24.81	7.7	7.84	7.79	0	0.14	0.09	1	0.907519	0.939523	0.949014	0.0469653	1	0.0494885
	33		33.02	32.85	32.89	25.39	25.3	25.67	7.63	7.55	7.22	-0.07	-0.15	-0.48	1.04972	1.10957	1.39474	1.18468	0.184368	1.24832	0.194274
	34		32.99	33.12	32.39	21.24	21.21	21.18	11.75	11.91	11.21	4.05	4.21	3.51	0.060371	0.0540336	0.0877778	0.0673941	0.0179349	0.0710149	0.0188985
	35		31.96	31.64	31.3	23.73	23.92	24.18	8.23	7.72	7.12	0.53	0.02	-0.58	0.692555	0.986233	1.49485	1.05788	0.405917	1.11471	0.427726
	36		32.42	32.62	32.87	25.55	25.5	25.32	6.87	7.12	7.55	-0.83	-0.58	-0.15	1.77769	1.49485	1.10957	1.4607	0.335364	1.53918	0.353382
	37		33.52	32.73	33.03	23.42	24.05	23.73	10.1	8.68	9.3	2.4	0.98	1.6	0.189465	0.50698	0.329877	0.342107	0.159111	0.360487	0.167659
	38		33.24	33.31	32.43	26.74	26.61	26.58	6.5	6.7	5.85	-1.2	-1	-1.85	2.2974	2	3.605	2.63413	0.853845	2.77565	0.899718
	39		31.43	31.12	31.31	22.38	22.42	22.23	9.05	8.7	9.08	1.35	1	1.38	0.392292	0.5	0.384219	0.425504	0.0646419	0.448364	0.0681148
	40		31.8	33.59	32.5	23.35	23.26	23.21	8.45	10.33	9.29	0.75	2.63	1.59	0.594604	0.161544	0.332171	0.362773	0.218146	0.382263	0.229865
	41		31.37	31.45	32.18	26.69	25.64	25.48	4.68	5.81	6.7	-3.02	-1.89	-1	8.11168	3.70635	2	4.60601	3.1536	4.85347	3.32303
	42		31	31.26	31.25	25.13	25.2	24.84	5.87	6.06	6.41	-1.83	-1.64	-1.29	3.55537	3.11666	2.44528	3.0391	0.559094	3.20238	0.589132
A-RA: seronegative RA	43		32.48	32.52	32.6	26.03	25.4	25	6.45	7.12	7.6	-1.25	-0.58	-0.1	2.37841	1.49485	1.07177	1.64835	0.666707	1.7369	0.702526
	44		30.5	31.84	32.02	26.8	26.63	26.54	3.7	5.21	5.48	-4	-2.49	-2.22	16	5.61778	4.65893	8.7589	6.28927	9.22948	6.62716
	45		30.73	31.08	30.25	22.06	21.79	21.76	8.67	9.29	8.49	0.97	1.59	0.79	0.510506	0.332171	0.578344	0.473674	0.127152	0.499122	0.133984
	46		31.5	31.67	31.89	25.04	25.11	24.88	6.46	6.56	7.01	-1.24	-1.14	-0.69	2.36199	2.20381	1.61328	2.05969	0.394609	2.17035	0.415809
	47		32.02	31.6	31.78	28.94	28.77	29.13	3.08	2.83	2.65	-4.62	-4.87	-5.05	24.59	29.2426	33.1285	28.987	4.27497	30.5444	4.50464
	48		30.65	30.65	30.65	22.63	22.83	22.58	8.02	7.82	8.07	0.32	0.12	0.37	0.80107	0.920188	0.773782	0.83168	0.0778547	0.876362	0.0820375
	49		30.84	30.89	31.62	25.85	25.88	25.72	4.99	5.01	5.9	-2.71	-2.69	-1.8	6.54322	6.45313	3.4822	5.49285	1.74186	5.78796	1.83544
	50		30.49	32.19	32.16	27.19	27.14	27.07	3.3	5.05	5.09	-4.4	-2.65	-2.61	21.1121	6.27667	6.10504	11.1646	8.61523	11.7644	9.07808
	51		33.04	32.3	32.38	28.18	28.39	28.15	4.86	3.91	4.23	-2.84	-3.79	-3.47	7.1602	13.8326	11.0809	10.6912	3.35322	11.2656	3.53337
	52		33.18	32.82	33.05	26.37	26.3	26.5	6.81	6.52	6.55	-0.89	-1.18	-1.15	1.85318	2.26577	2.21914	2.11269	0.225955	2.2262	0.238095
RA: seropositive RA	53		32.52	32.62	33.02	27.68	27.83	27.69	4.84	4.79	5.33	-2.86	-2.91	-2.37	7.26015	7.51618	5.16941	6.64858	1.28738	7.00578	1.35654
	54		34.67	35.21	34.73	23.81	24.05	23.73	10.86	11.16	11	3.16	3.46	3.3	0.111878	0.0908733	0.101532	0.101428	0.0105028	0.106877	0.0110671
	55		33.01	32.81	33.19	21.28	21.27	21.49	11.73	11.54	11.7	4.03	3.84	4	0.0612138	0.0698304	0.0625	0.0645147	0.00464824	0.0679808	0.00489797
	56		32.03	31.58	32.37	22.61	22.55	22.76	9.42	9.03	9.61	1.72	1.33	1.91	0.303549	0.397768	0.266093	0.32247	0.0678464	0.339795	0.0714914
	57		31.06	30.98	31.61	19.69	20	19.88	11.37	10.98	11.73	3.67	3.28	4.03	0.0785633	0.102949	0.0612138	0.0809087	0.0209662	0.0852555	0.0220926
	58		30.47	30.33	30.01	23.9	23.21	24.07	6.57	7.12	5.94	-1.13	-0.58	-1.76	2.18859	1.49485	3.38698	2.35681	0.957217	2.48343	1.00864
	59		33.4	33.04	34.05	23.06	23.49	23.34	10.34	9.55	10.71	2.64	1.85	3.01	0.160428	0.277392	0.124137	0.187319	0.0800885	0.197383	0.0843913
	60		34.34	34.11	34.5	28.21	27.77	27.86	6.13	6.34	6.64	-1.57	-1.36	-1.06	2.96905	2.56685	2.08493	2.54028	0.442657	2.67675	0.466438
	62		31.17	30.65	31.11	21.32	21.31	21.74	9.85	9.34	9.37	2.15	1.64	1.67	0.225313	0.320856	0.314253	0.286807	0.0533584	0.302216	0.056225
	62		30.86	30.47	30.61	23.23	23.15	22.94	7.63	7.32	7.67	-0.07	-0.38	-0.03	1.04972	1.30134	1.02101	1.12402	0.154231	1.18441	0.162518
HC: healthy control	32	hsa-miR-187-3p	32.45	32.44	32.56	24.89	25.02	24.81	7.56	7.42	7.75	0	-0.14	0.19	1	1.10191	0.876606	0.992837	0.11282	1	0.113634
	33		32.52	32.57	32.1	25.39	25.3	25.67	7.13	7.27	6.43	-0.43	-0.29	-1.13	1.34723	1.22264	2.18859	1.58615	0.525429	1.5976	0.52922
	34		32.22	32.19	32.09	21.24	21.21	21.18	10.98	10.98	10.91	3.42	3.42	3.35	0.0934281	0.0934281	0.098073	0.0949764	0.00268175	0.0956616	0.0027011
	35		31.14	31.23	31.13	23.73	23.92	24.18	7.41	7.31	6.95	-0.15	-0.25	-0.61	1.10957	1.18921	1.52626	1.27501	0.2212	1.28421	0.222796
	36		32.51	31.68	32.4	25.55	25.5	25.32	6.96	6.18	7.08	-0.6	-1.38	-0.48	1.51572	2.60268	1.39474	1.83771	0.665238	1.85097	0.670038
	37		32.33	32.26	32.12	23.42	24.05	23.73	8.91	8.21	8.39	1.35	0.65	0.83	0.392292	0.63728	0.562529	0.530701	0.125557	0.534529	0.126463
	38		32.73	32.8	32.71	26.74	26.61	26.58	5.99	6.19	6.13	-1.57	-1.37	-1.43	2.96905	2.58471	2.69447	2.74941	0.197973	2.76924	0.199401
	39		30.87	30.53	29.62	22.38	22.42	22.23	8.49	8.11	7.39	0.93	0.55	-0.17	0.524858	0.68302	1.12506	0.777646	0.311088	0.783256	0.313332
	40		32.23	32.16	31.45	23.35	23.26	23.21	8.88	8.9	8.24	1.32	1.34	0.68	0.400535	0.395021	0.624165	0.47324	0.130734	0.476655	0.131677
	41		31.06	31	30.92	26.69	25.64	25.48	4.37	5.36	5.44	-3.19	-2.2	-2.12	9.12611	4.59479	4.34694	6.02261	2.69056	6.06607	2.70997
	42		30.85	30.15	30.18	25.13	25.2	24.84	5.72	4.95	5.34	-1.84	-2.61	-2.22	3.5801	6.10504	4.65893	4.78136	1.26691	4.81585	1.27605
A-RA: seronegative RA	43		31.11	31.19	31.25	26.03	25.4	25	5.08	5.79	6.25	-2.48	-1.77	-1.31	5.57897	3.41054	2.47942	3.82298	1.59041	3.85056	1.60188
	44		30.9	31.69	31.14	26.8	26.63	26.54	4.1	5.06	4.6	-3.46	-2.5	-2.96	11.0043	5.65685	7.78124	8.14748	2.69249	8.20626	2.71191
	45		30.58	30.77	30.42	22.06	21.79	21.76	8.52	8.98	8.66	0.96	1.42	1.1	0.514057	0.373712	0.466516	0.451429	0.0713785	0.454686	0.0718934
	46		30.39	30.58	30.51	25.04	25.11	24.88	5.35	5.47	5.63	-2.21	-2.09	-1.93	4.62675	4.25748	3.81055	4.2316	0.408716	4.26212	0.411664
	47		30.66	30.53	30.82	28.94	28.77	29.13	1.72	1.76	1.69	-5.84	-5.8	-5.87	57.2816	55.7152	58.4852	57.1607	1.38894	57.5731	1.39896
	48		30.32	30.22	30.34	22.63	22.83	22.58	7.69	7.39	7.76	0.13	-0.17	0.2	0.913831	1.12506	0.870551	0.969813	0.136177	0.97681	0.137159
	49		29.95	30.25	30.26	25.85	25.88	25.72	4.1	4.37	4.54	-3.46	-3.19	-3.02	11.0043	9.12611	8.11168	9.41404	1.46767	9.48196	1.47826
	50		30.72	30.94	30.62	27.19	27.14	27.07	3.53	3.8	3.55	-4.03	-3.76	-4.01	16.3362	13.5479	16.1113	15.3318	1.54897	15.4424	1.56015
	51		33.75	32.72	32.43	28.18	28.39	28.15	5.57	4.33	4.28	-1.99	-3.23	-3.28	3.97237	9.38268	9.71356	7.68954	3.22341	7.74501	3.24666
	52		32.7	32.34	32.08	26.37	26.3	26.5	6.33	6.04	5.58	-1.23	-1.52	-1.98	2.34567	2.86791	3.94493	3.05284	0.81551	3.07486	0.821394
RA: seropositive RA	53		32.19	31.78	31.85	27.68	27.83	27.69	4.51	3.95	4.16	-3.05	-3.61	-3.4	8.28212	12.2101	10.5561	10.3494	1.97211	10.4241	1.98634
	54		34.18	34.03	34.36	23.81	24.05	23.73	10.37	9.98	10.63	2.81	2.42	3.07	0.142595	0.186856	0.11908	0.14951	0.0344133	0.150589	0.0346616
	55		31.82	31.98	31.61	21.28	21.27	21.49	10.54	10.71	10.12	2.98	3.15	2.56	0.126745	0.112656	0.169576	0.136326	0.0296444	0.137309	0.0298583
	56		31.55	31.91	31.96	22.61	22.55	22.76	8.94	9.36	9.2	1.38	1.8	1.64	0.384219	0.287175	0.320856	0.33075	0.0492728	0.333136	0.0496283
	57		30.92	32.11	31.08	19.69	20	19.88	11.23	12.11	11.2	3.67	4.55	3.64	0.0785633	0.0426888	0.0802141	0.0671554	0.0212048	0.0676399	0.0213578
	58		29.1	29.86	30.15	23.9	23.21	24.07	5.2	6.65	6.08	-2.36	-0.91	-1.48	5.1337	1.87905	2.78949	3.26741	1.67914	3.29099	1.69125
	59		33.25	33.54	33.01	23.06	23.49	23.34	10.19	10.05	9.67	2.63	2.49	2.11	0.161544	0.178006	0.231647	0.190399	0.0366578	0.191773	0.0369222
	60		32.99	33.05	33.46	28.21	27.77	27.86	4.78	5.28	5.6	-2.78	-2.28	-1.96	6.86852	4.85678	3.89062	5.20531	1.51924	5.24286	1.5302
	62		30.11	30.12	30.05	21.32	21.31	21.74	8.79	8.81	8.31	1.23	1.25	0.75	0.426317	0.420448	0.594604	0.480456	0.0988979	0.483923	0.0996114
	62		31.01	31.09	31.1	23.23	23.15	22.94	7.78	7.94	8.16	0.22	0.38	0.6	0.858565	0.768438	0.659754	0.762252	0.09955	0.767752	0.100268
HC: healthy control	32	5sRNA	24.89	25.02	24.81
	33		25.39	25.3	25.67
	34		21.24	21.21	21.18
	35		23.73	23.92	24.18
	36		25.55	25.5	25.32
	37		23.42	24.05	23.73
	38		26.74	26.61	26.58
	39		22.38	22.42	22.23
	40		23.35	23.26	23.21
	41		26.69	25.64	25.48
	42		25.13	25.2	24.84
A-RA: seronegative RA	43		26.03	25.4	25
	44		26.8	26.63	26.54
	45		22.06	21.79	21.76
	46		25.04	25.11	24.88
	47		28.94	28.77	29.13
	48		22.63	22.83	22.58
	49		25.85	25.88	25.72
	50		27.19	27.14	27.07
	51		28.18	28.39	28.15
	52		26.37	26.3	26.5
RA: seropositive RA	53		27.68	27.83	27.69
	54		23.81	24.05	23.73
	55		21.28	21.27	21.49
	56		22.61	22.55	22.76
	57		19.69	20	19.88
	58		23.9	23.21	24.07
	59		23.06	23.49	23.34
	60		28.21	27.77	27.86
	62		21.32	21.31	21.74
	62		23.23	23.15	22.94

## Sheet: 样本信息
血清样本列表
病人名称	分组	数量
吴莲英	RA阴性	3
梁金好	RA阴性	3
邓红	RA阴性	3
黄潮均	RA阴性	3
王雪芹	RA阴性	3
付桂凤	RA阴性	3
李金妹	RA阴性	3
黄勇超	RA阴性	3
崔健敏	RA阴性	3
曾志威	RA阴性	3
何晓红	正常	3
徐侦雄	正常	3
唐凤明	正常	3
王彩珍	正常	3
唐春松	正常	3
毕秋容	正常	3
赵诗敏	正常	3
何京谦	正常	3
鲜思方	正常	3
何继峰	正常	3
张静	正常	3
张水女	RA阳性	3
邝翠红	RA阳性	3
林永全	RA阳性	3
何瑞明	RA阳性	3
何妙容	RA阳性	3
欧阳爱云	RA阳性	3
关意卿	RA阳性	3
刘伟强	RA阳性	3
植有强	RA阳性	3
张锐锋	RA阳性	3
合共31例，93管
